# Supplementary material for: Optimizing Antihypertensive Medication Classification in Electronic Health Record-Based Data: Classification System Development and Methodological Comparison
Source: JMIR Med Inform. 2020 Feb 27;8(2):e14777. doi: 10.2196/14777 (PMC7068459; doi:10.2196/14777)
Supplement: Multimedia Appendix 1 [file medinform_v8i2e14777_app1.xlsx]

## Sheet: Sheet1
Features of each Classification Method
Feature	Classification Method
	Medication Name	DrOn RxCUI	RxClass - ATC	RxClass - MEDRT
Input Term	Name	RxCUI	RxCUI	RxCUI
Classification Process
Manual Curation	Yes - 100% Manual	Yes - Manual Review and Addition of Missing Antihypertensive Classes	Yes - Manual selection of Antihypertensive classes	Yes - Manual selection of Antihypertensive classes
Automated Therapeutic Indication	-	Yes - Anti-hypertensive Function	-	Yes - May Treat Hypertension
Automated Mechanism of Action	-	Yes - Curated Antihypertensive classes	-	Yes - Curated Antihypertensive classes
Automated Other	-	-	Yes - ATC Classiciation (ATC1-4)	-
Output
Drug Name	Yes	Yes	Yes	Yes
RxCUI	No	Yes	Yes	Yes
Single Antihypertensive Drug Class	Yes	Yes	Yes	Yes
Combination Antihypertensive Drug Class	Yes	Yes	No	No
Drug Count	No	Yes	No	No
Product Representation
Single Ingredient Products	Yes	Yes	Yes	Yes
Combination Ingredient Products	Yes	Yes	No	No
