# Supplementary material for: Optimizing Antihypertensive Medication Classification in Electronic Health Record-Based Data: Classification System Development and Methodological Comparison
Source: JMIR Med Inform. 2020 Feb 27;8(2):e14777. doi: 10.2196/14777 (PMC7068459; doi:10.2196/14777)
Supplement: Multimedia Appendix 2 [file medinform_v8i2e14777_app2.xlsx]

## Sheet: Sheet1
relaSource	classId	name
ATC	C07AB	Beta blocking agents, selective
ATC	C09XA	Renin-inhibitors
ATC	C02AB	Methyldopa
ATC	C07AA	Beta blocking agents, non-selective
ATC	C07FB	Beta blocking agents and calcium channel blockers
ATC	C03AB	Thiazides and potassium in combination
ATC	C03DA	Aldosterone antagonists
ATC	C03DB	Other potassium-sparing agents
ATC	C09AA	ACE inhibitors, plain
ATC	C02DB	Hydrazinophthalazine derivatives
ATC	C02CA	Alpha-adrenoreceptor antagonists
ATC	C09CA	Angiotensin II antagonists, plain
ATC	C03AA	Thiazides, plain
ATC	C02AA	Rauwolfia alkaloids
ATC	C07AG	Alpha and beta blocking agents
ATC	C09BB	ACE inhibitors and calcium channel blockers
ATC	G04CA	Alpha-adrenoreceptor antagonists
ATC	S01ED	Beta blocking agents
ATC	C04AX	Other peripheral vasodilators
ATC	C09DX	Angiotensin II antagonists, other combinations
ATC	C08CA	Dihydropyridine derivatives
ATC	C08DA	Phenylalkylamine derivatives
ATC	C03CA	Sulfonamides, plain
ATC	C03CB	Sulfonamides and potassium in combination
ATC	C03BA	Sulfonamides, plain
ATC	C02DC	Pyrimidine derivatives
ATC	C02AC	Imidazoline receptor agonists
ATC	C03CC	Aryloxyacetic acid derivatives
ATC	C08DB	Benzothiazepine derivatives
