# Supplementary material for: Optimizing Antihypertensive Medication Classification in Electronic Health Record-Based Data: Classification System Development and Methodological Comparison
Source: JMIR Med Inform. 2020 Feb 27;8(2):e14777. doi: 10.2196/14777 (PMC7068459; doi:10.2196/14777)
Supplement: Multimedia Appendix 3 [file medinform_v8i2e14777_app3.xlsx]

## Sheet: Sheet1
relaSource	rela	classId	name	classType	relaSource	rela	classId	name	classType
MEDRT	may_treat	D006973	Hypertension	DISEASE	MEDRT	has_moa	N0000009923	Adrenergic beta1-Antagonists	MOA
MEDRT	may_treat	D006973	Hypertension	DISEASE	MEDRT	has_moa	N0000181006	Sodium Potassium Chloride Symporter Inhibitors	MOA
MEDRT	may_treat	D006973	Hypertension	DISEASE	MEDRT	has_moa	N0000009918	Adrenergic alpha2-Agonists	MOA
MEDRT	may_treat	D006974	Hypertension, Malignant	DISEASE	MEDRT	has_moa	N0000000181	Angiotensin-converting Enzyme Inhibitors	MOA
MEDRT	may_treat	D006973	Hypertension	DISEASE	MEDRT	has_moa	N0000181005	Sodium Chloride Symporter Inhibitors	MOA
MEDRT	may_treat	D006973	Hypertension	DISEASE	MEDRT	has_moa	N0000000211	Potassium Channel Interactions	MOA
MEDRT	may_treat	D006973	Hypertension	DISEASE	MEDRT	has_moa	N0000000209	Adrenergic alpha-Agonists	MOA
MEDRT	may_treat	D006973	Hypertension	DISEASE	MEDRT	has_moa	N0000020065	L-Calcium Channel Receptor Antagonists	MOA
MEDRT	may_treat	D006973	Hypertension	DISEASE	MEDRT	has_moa	N0000011310	Aldosterone Antagonists	MOA
MEDRT	may_treat	D006973	Hypertension	DISEASE	MEDRT	has_moa	N0000000238	Sodium-Potassium Exchanging ATPase Interactions	MOA
MEDRT	may_treat	D006973	Hypertension	DISEASE	MEDRT	has_moa	N0000009919	Adrenergic alpha1-Antagonists	MOA
MEDRT	may_treat	D006973	Hypertension	DISEASE	MEDRT	has_moa	N0000000070	Angiotensin 2 Receptor Antagonists	MOA
MEDRT	may_treat	D006973	Hypertension	DISEASE	MEDRT	has_moa	N0000000099	Adrenergic alpha-Antagonists	MOA
MEDRT	may_treat	D006974	Hypertension, Malignant	DISEASE	MEDRT	has_moa	N0000000161	Adrenergic beta-Antagonists	MOA
