# Supplementary material for: Optimizing Antihypertensive Medication Classification in Electronic Health Record-Based Data: Classification System Development and Methodological Comparison
Source: JMIR Med Inform. 2020 Feb 27;8(2):e14777. doi: 10.2196/14777 (PMC7068459; doi:10.2196/14777)
Supplement: Multimedia Appendix 4 [file medinform_v8i2e14777_app4.xlsx]

## Sheet: Sheet1
Code	Drug_Name	Generic	Drug_Class
1	benazepril		ACE
2	lotensin	benazepril	ACE
3	captopril		ACE
4	capoten	captopril	ACE
5	enalapril		ACE
6	enalaprilat	enalapril	ACE
7	fosinopril		ACE
8	monopril	fosinopril	ACE
9	lisinopril		ACE
10	prinivil	lisinopril	ACE
11	zestril	lisinopril	ACE
12	moexipril		ACE
13	univasc	moexipril	ACE
14	perindopril		ACE
15	aceon	perindopril	ACE
16	quinapril		ACE
17	accupril	quinapril	ACE
18	accupro	quinapril	ACE
19	ramipril		ACE
20	altace	ramipril	ACE
21	trandolapril		ACE
22	Mavik	trandolapril	ACE
23	gopten	trandolapril	ACE
24	odrik	trandolapril	ACE
25	eplerenone		aldo
26	inspra	eplerenone	aldo
27	spironolactone		aldo
28	aldactone	spironolactone	aldo
29	Laractone	spironolactone	aldo
30	Spiretic	spironolactone	aldo
31	Spirospare	spironolactone	aldo
32	Spirolone	spironolactone	aldo
33	Spironol	spironolactone	aldo
34	Diatensec	spironolactone	aldo
35	Spiroctan	spironolactone	aldo
36	AZILSARTAN		ARB
37	candesartan		ARB
38	atacand	candesartan	ARB
39	eprosartan		ARB
40	teveten	eprosartan	ARB
41	irbesartan		ARB
42	avapro	irbesartan	ARB
43	losartan	losartan potassium	ARB
44	cozaar	losartan	ARB
45	olmesartan		ARB
46	benicar	olmesartan	ARB
47	telmisartan		ARB
48	micardis	telmisartan	ARB
49	valsartan		ARB
50	diovan	valsartan	ARB
51	acebutolol		BB
52	atenolol		BB
53	tenormin	atenolol	BB
54	bisoprolol		BB
55	zebeta	bisoprolol	BB
56	carvedilol		BB
57	coreg	carvedilol	BB
58	labetalol		BB
59	trandate	labetalol	BB
60	normodyne	labetalol	BB
61	metoprolol		BB
62	toprol	metoprolol	BB
63	toprol-xl	metoprolol	BB
64	lopressor	metoprolol	BB
65	METROPOLOL	metoprolol	BB
66	nadolol		BB
67	corgard	nadolol	BB
68	bystolic	nebivolol	BB
69	nebivolol		BB
70	penbutolol		BB
71	levatol	penbutolol	BB
72	pindolol		BB
73	propranolol		BB
74	inderal	propranolol	BB
75	amlodipine		CCB
76	norvasc	amlodipine	CCB
77	caduet	amlodipine	CCB
78	bepridil	bepridil hcl	CCB
79	vascor	bepridil	CCB
80	felodipine		CCB
81	plendil	felodipine	CCB
82	isradipine		CCB
83	dynacirc	isradipine	CCB
84	nicardipine		CCB
85	cardene	nicardipine	CCB
86	nifedipine		CCB
87	procardia	nifedipine	CCB
88	nisoldipine		CCB
89	sular	nisoldipine	CCB
90	diltiazem		nondihydroCCB
91	dilt	diltiazem	nondihydroCCB
92	tiazac	diltiazem	nondihydroCCB
93	cardizem	diltiazem	nondihydroCCB
94	verapamil		nondihydroCCB
95	calan	verapamil	nondihydroCCB
96	covera	verapamil	nondihydroCCB
97	isoptin	verapamil	nondihydroCCB
98	verelan	verapamil	nondihydroCCB
99	catapres	clonidine	centrally_acting
100	catapress	clonidine	centrally_acting
101	clonidine		centrally_acting
102	Catapres-TTS	clonidine	centrally_acting
103	Catapres-TTS-1	clonidine	centrally_acting
104	Catapres-TTS-2	clonidine	centrally_acting
105	Catapres-TTS-3	clonidine	centrally_acting
106	Dixarit	clonidine	centrally_acting
107	Kapvay	clonidine	centrally_acting
108	Nexiclon	clonidine	centrally_acting
109	wytensin	guanabenz	centrally acting
110	guanabenz		centrally acting
111	guanfacine		centrally_acting
112	tenex	guanfacine	centrally_acting
113	intuniv	guanfacine	centrally_acting
114	methyldopa		centrally_acting
115	aldomet	methyldopa	centrally_acting
116	Physiotens	moxonidine	centrally_acting
117	moxonidine		centrally_acting
118	bendroflumethiazide		diuretic
119	benzothiazide		diuretic
120	chlorothiazide		diuretic
121	chlorthalidone		diuretic
122	hydrochlorothiazide		diuretic
123	HYDROCHLOROTHIA	hydrochlorothiazide	diuretic
124	HYDROCHLOROTHIAZID	hydrochlorothiazide	diuretic
125	HYDROCLOROTIAZDA	hydrochlorothiazide	diuretic
126	esidrix	hydrochlorothiazide	diuretic
127	HCTZ	hydrochlorothiazide	diuretic
128	hydroflumethiazide		diuretic
129	indapamide		diuretic
130	lozol	indapamide	diuretic
131	natrilix	indapamide	diuretic
132	metolazone		diuretic
133	enduron	methyclothiazide	diuretic
134	methyclothiazide		diuretic
135	zaroxolyn	metolazone	diuretic
136	polythiazide		diuretic
137	amiloride		diuretic_Ksparing
138	midamor	amiloride	diuretic_Ksparing
139	Amilamont	amiloride	diuretic_Ksparing
140	triamterene		diuretic_Ksparing
141	dyrenium	triamterene	diuretic_Ksparing
142	bumetanide		loop_diuretic
143	bumex	bumetanide	loop_diuretic
144	ethacrynic	ethacrynic acid	loop_diuretic
145	ethacrynate	ethacrynic acid	loop_diuretic
146	edecrin	ethacrynic acid	loop_diuretic
147	furosemide		loop_diuretic
148	lasix	furosemide	loop_diuretic
149	torsemide		loop_diuretic
150	demadex	torsemide	loop_diuretic
151	dyazide	triamterene-hctz	combo_diuretic
152	Triamterene-Xipamide		combo_diuretic
153	benzthiazide-Triamterene		combo_diuretic
154	dehydrosanol-Triamterene		combo_diuretic
155	moduretic	amiloride-hydrochlorothiazide	combo_diuretic
156	maxzide		combo_diuretic
157	maxzide-25		combo_diuretic
158	triamterene-hctz		combo_diuretic
159	Metolazone-Triamterene		combo_diuretic
160	Methyclothiazide-Triamterene		combo_diuretic
161	Hydrochlorothiazide-Triamterene		combo_diuretic
162	TRIAM/HCTZ		combo_diuretic
163	Chlorthalidone-Triamterene		combo_diuretic
164	cyclothiazide-Triamterene		combo_diuretic
165	Furosemide-Triamterene		combo_diuretic
166	amiloride-hydrochlorothiazide		combo_diuretic
167	Amiloride-Cyclopenthiazide		combo_diuretic
168	Amiloride-Bendroflumethiazide		combo_diuretic
169	Amiloride-Furosemide-Indapamide		triple_diuretic
170	Amiloride-Metolazone		combo_diuretic
171	Amiloride-Trichlormethiazide		combo_diuretic
172	Clonidine-Hydrochlorothiazide-Triamterene		triple_combo_diuretic_central
173	Amiloride-Hydrochlorothiazide-Methyldopa		triple_combo_diuretic_central
174	Amiloride-Atenolol-Hydrochlorothiazide		triple_combo_diuretic_betablocker
175	Hydrochlorothiazide-Triamterene-Verapamil		triple_combo_diuretic_CCB
176	Aridil		combo_loop_ksparing
177	Amiloride-Hydrochlorothiazide-Timolol		triple_combo_diuretic_betablocker
178	Moduret		triple_diuretic
179	Amiloride-Bumetanide		triple_diuretic
180	Amiloride-Furosemide		triple_diuretic
181	Frusemek		triple_diuretic
182	Zida-Co		triple_diuretic
183	reserpine		other
184	hydralazine		vasodilator
185	apresazide	hydralazine	vasodilator
186	bidil	hydralazine	vasodilator
187	apressoline	hydralazine	vasodilator
188	minoxidil		vasodilator
189	loniten	minoxidil	vasodilator
190	aliskiren		renin_antagonist
191	tekturna	aliskiren	renin_antagonist
192	Doralese	Indoramin	alpha_blocker
193	Indoramin		alpha_blocker
194	Baratol	Indoramin	alpha_blocker
195	hytrin	terazosin	alpha_blocker
196	terazosin		alpha_blocker
197	doxazosin		alpha_blocker
198	cardura	doxazosin	alpha_blocker
199	prazosin		alpha_blocker
200	minipress	prazosin	alpha_blocker
201	phenoxybenzamine		alpha_blocker
202	Dibenyline	phenoxybenzamine	alpha_blocker
203	Dibenzyline	phenoxybenzamine	alpha_blocker
204	Furosemide-Spironolactone		aldo_loop_diuretic_combo
205	buthiazide-Spironolactone		aldo_diuretic_combo
206	Bendroflumethiazide-Spironolactone		aldo_diuretic_combo
207	spironolactone-hctz		aldo_diuretic_combo
208	Hydrochlorothiazide-Spironolactone		aldo_diuretic_combo
209	aldactazide	spironolactone-hctz	aldo_diuretic_combo
210	althiazide_Spironolactone		aldo_diuretic_combo
211	Acebutolol-Hydrochlorothiazide		diuretic_BB_combo
212	BISOPROLOL-HYDROCHLOROTHIAZIDE		diuretic_BB_combo
213	Ziac	BISOPROLOL-HYDROCHLOROTHIAZIDE	diuretic_BB_combo
214	NADOLOL-BENDROFLUMETHIAZIDE		diuretic_BB_combo
215	corzide	NADOLOL-BENDROFLUMETHIAZIDE	diuretic_BB_combo
216	ATENOLOL-CHLORTHALIDONE		diuretic_BB_combo
217	tenoretic	ATENOLOL-CHLORTHALIDONE	diuretic_BB_combo
218	inderide	propranolol-hctz	diuretic_BB_combo
219	propranolol-hctz		diuretic_BB_combo
220	lopressor_hct	metoprolol-hctz	diuretic_BB_combo
221	dutoprol	metoprolol-hctz	diuretic_BB_combo
222	metoprolol-hctz		diuretic_BB_combo
223	metoprolol-hydrochlorothiazide		diuretic_BB_combo
224	ENALAPRIL-HYDROCHLOROTHIAZIDE		diuretic_ACE_combo
225	Vaseretic	ENALAPRIL-HYDROCHLOROTHIAZIDE	diuretic_ACE_combo
226	CAPTOPRIL-HYDROCHLOROTHIAZIDE		diuretic_ACE_combo
227	Capozide	CAPTOPRIL-HYDROCHLOROTHIAZIDE	diuretic_ACE_combo
228	LISINOPRIL-HYDROCHLOROTHIAZIDE		diuretic_ACE_combo
229	zestoretic	LISINOPRIL-HYDROCHLOROTHIAZIDE	diuretic_ACE_combo
230	MOEXIPRIL-HYDROCHLOROTHIAZIDE		diuretic_ACE_combo
231	uniretic	MOEXIPRIL-HYDROCHLOROTHIAZIDE	diuretic_ACE_combo
232	QUINAPRIL-HYDROCHLOROTHIAZIDE		diuretic_ACE_combo
233	accuretic	QUINAPRIL-HYDROCHLOROTHIAZIDE	diuretic_ACE_combo
234	BENAZEPRIL-HYDROCHLOROTHIAZIDE		diuretic_ACE_combo
235	lotensin_hct	BENAZEPRIL-HYDROCHLOROTHIAZIDE	diuretic_ACE_combo
236	monopril_hct		diuretic_ACE_combo
237	LISINOPRIL-HCTZ		diuretic_ACE_combo
238	IRBESARTAN-HYDROCHLOROTHIAZIDE		diuretic_ARB_combo
239	avalide	IRBESARTAN-HYDROCHLOROTHIAZIDE	diuretic_ARB_combo
240	LOSARTAN-HYDROCHLOROTHIAZIDE		diuretic_ARB_combo
241	LOSARTAN_POTASSIUM-HCTZ	LOSARTAN-HYDROCHLOROTHIAZIDE	diuretic_ARB_combo
242	hyzaar	LOSARTAN-HYDROCHLOROTHIAZIDE	diuretic_ARB_combo
243	benicar_hct		diuretic_ARB_combo
244	teveten_hct		diuretic_ARB_combo
245	micardis_hct	telmisartan-HCTZ	diuretic_ARB_combo
246	telmisartan-HCTZ		diuretic_ARB_combo
247	atacand_hct		diuretic_ARB_combo
248	AZILSARTAN-CHLORTHALIDONE		diuretic_ARB_combo
249	VALSARTAN-HYDROCHLOROTHIAZIDE		diuretic_ARB_combo
250	diovan_hct	VALSARTAN-HYDROCHLOROTHIAZIDE	diuretic_ARB_combo
251	tekturna_hct	aliskiren-hydrochlorothiazide	diuretic_renin_combo
252	aliskiren-hydrochlorothiazide		diuretic_renin_combo
253	HYDROCHLOROTHIAZIDE-IRBESARTAN		diuretic_ARB_combo
254	HYDROCHLOROTHIAZIDE-LISINOPRIL		diuretic_ACE_combo
255	HYDROCHLOROTHIAZIDE-LOSARTAN		diuretic_ARB_combo
256	HYDROCHLOROTHIAZIDE-OLMESARTAN		diuretic_ARB_combo
257	HYDROCHLOROTHIAZIDE-VALSARTAN		diuretic_ARB_combo
258	CANDESARTAN-HCTZ		diuretic_ARB_combo
259	ALISKIREN-AMLODIPINE		CCB_renin_combo
260	ALISKIREN-AMLODIPINE-HCTZ		CCB_renin_HCTZ_triple
261	ALISKIREN-VALSARTAN		ARB_renin_combo
262	Azor	AMLODIPINE-OLMESARTAN	CCB_ARB_combo
263	AMLODIPINE-OLMESARTAN		CCB_ARB_combo
264	AMLODIPINE-ATORVASTATIN		CCB
265	AMLODIPINE-BENAZ		CCB_ACE_combo
266	AMLODIPINE-BENAZEPRIL		CCB_ACE_combo
267	AMLODIPINE/HYDROCHLOROTHIAZIDE/OLMESARTAN		CCB_ARB_HCTZ_triple
268	LOSARTAN-AMLODIPINE-HCTZ		CCB_ARB_HCTZ_triple
269	SACUBITRIL-VALSARTAN		ARB
270	Entresto		ARB
271	Twynsta	telmisartan-AMLODIPINE	CCB_ARB_combo
272	telmisartan-AMLODIPINE		CCB_ARB_combo
273	exforge	AMLODIPINE-VALSARTAN	CCB_ARB_combo
274	AMLODIPINE-VALSARTAN		CCB_ARB_combo
275	exforge_HCT	AMLODIPINE-VALSARTAN-HCTZ	CCB_ARB_HCTZ_triple
276	AMLODIPINE-VALSARTAN-HCTZ		CCB_ARB_HCTZ_triple
277	tribenzor	olmesartan-amlodipine-HCTZ	CCB_ARB_HCTZ_triple
278	olmesartan-amlodipine-HCTZ		CCB_ARB_HCTZ_triple
279	CLONIDINE-CHLORTHALIDONE		diuretic_central_combo
280	Clorpres	CLONIDINE-CHLORTHALIDONE	diuretic_central_combo
281	Aldoril	METHYLDOPA-HYDROCHLOROTHIAZIDE	diuretic_central_combo
282	METHYLDOPA-HYDROCHLOROTHIAZIDE		diuretic_central_combo
283	Mefruside-Methyldopa		loop_diuretic_central_combo
284	Apresazide	hydralazine-hctz	diuretic_vaso_combo
285	Hydra-Zide	hydralazine-hctz	diuretic_vaso_combo
286	hydralazine-hctz		diuretic_vaso_combo
