# Supplementary material for: Optimizing Antihypertensive Medication Classification in Electronic Health Record-Based Data: Classification System Development and Methodological Comparison
Source: JMIR Med Inform. 2020 Feb 27;8(2):e14777. doi: 10.2196/14777 (PMC7068459; doi:10.2196/14777)
Supplement: Multimedia Appendix 5 [file medinform_v8i2e14777_app5.xlsx]

## Sheet: Sheet1
RxCui	Drug_Product	Rx_Norm_Drug_Class
207893	quinapril 20 MG Oral Tablet [Accupril]	ACE
207895	quinapril 40 MG Oral Tablet [Accupril]	ACE
207891	quinapril 5 MG Oral Tablet [Accupril]	ACE
207892	quinapril 10 MG Oral Tablet [Accupril]	ACE
854986	Perindopril Erbumine 2 MG Oral Tablet [Aceon]	ACE
854990	Perindopril Erbumine 4 MG Oral Tablet [Aceon]	ACE
854927	Perindopril Erbumine 8 MG Oral Tablet [Aceon]	ACE
260333	Ramipril 10 MG Oral Capsule [Altace]	ACE
730513	Ramipril 2.5 MG Oral Tablet [Altace]	ACE
730512	Ramipril 10 MG Oral Tablet [Altace]	ACE
730511	Ramipril 1.25 MG Oral Tablet [Altace]	ACE
730514	Ramipril 5 MG Oral Tablet [Altace]	ACE
104385	Ramipril 5 MG Oral Capsule [Altace]	ACE
104384	Ramipril 2.5 MG Oral Capsule [Altace]	ACE
845489	Ramipril 1.25 MG Oral Capsule [Altace]	ACE
898687	Benazepril hydrochloride 10 MG Oral Tablet	ACE
898690	Benazepril hydrochloride 20 MG Oral Tablet	ACE
898723	Benazepril hydrochloride 5 MG Oral Tablet	ACE
898719	Benazepril hydrochloride 40 MG Oral Tablet	ACE
371001	benazepril Oral Tablet	ACE
210994	Captopril 100 MG Oral Tablet [Capoten]	ACE
201372	Captopril 25 MG Oral Tablet [Capoten]	ACE
201374	Captopril 50 MG Oral Tablet [Capoten]	ACE
201370	Captopril 12.5 MG Oral Tablet [Capoten]	ACE
428811	Captopril 2 MG Oral Tablet	ACE
428810	Captopril 5 MG Oral Tablet	ACE
428809	Captopril 75 MG Oral Tablet	ACE
199931	Captopril 5 MG/ML Oral Solution	ACE
317173	Captopril 25 MG Oral Tablet	ACE
374938	Captopril Oral Solution	ACE
371254	Captopril Oral Tablet	ACE
308963	Captopril 12.5 MG Oral Tablet	ACE
308962	Captopril 100 MG Oral Tablet	ACE
308964	Captopril 50 MG Oral Tablet	ACE
247516	Captopril 6.25 MG Oral Tablet	ACE
858926	Enalapril Maleate 20 MG Chewable Tablet	ACE
378269	Enalapril Chewable Tablet	ACE
858810	Enalapril Maleate 20 MG Oral Tablet	ACE
858804	Enalapril Maleate 2.5 MG Oral Tablet	ACE
858821	Enalapril Maleate 1.25 MG/ML Injectable Solution	ACE
858817	Enalapril Maleate 10 MG Oral Tablet	ACE
858813	Enalapril Maleate 5 MG Oral Tablet	ACE
372007	Enalapril Oral Tablet	ACE
378288	Enalapril Injectable Solution	ACE
246264	Enalaprilat 1 MG/ML Injectable Solution	ACE
374378	Enalaprilat Injectable Solution	ACE
252820	Enalaprilat 0.625 MG/ML Injectable Solution	ACE
204404	Enalaprilat 1.25 MG/ML Injectable Solution	ACE
857169	Fosinopril Sodium 10 MG Oral Tablet	ACE
857195	Fosinopril Sodium 5 MG Oral Tablet	ACE
857187	Fosinopril Sodium 40 MG Oral Tablet	ACE
857183	Fosinopril Sodium 20 MG Oral Tablet	ACE
372274	Fosinopril Oral Tablet	ACE
197884	Lisinopril 40 MG Oral Tablet	ACE
314077	Lisinopril 20 MG Oral Tablet	ACE
314076	Lisinopril 10 MG Oral Tablet	ACE
205326	Lisinopril 30 MG Oral Tablet	ACE
311354	Lisinopril 5 MG Oral Tablet	ACE
311353	Lisinopril 2.5 MG Oral Tablet	ACE
372614	Lisinopril Oral Tablet	ACE
898725	Benazepril hydrochloride 5 MG Oral Tablet [Lotensin]	ACE
898721	Benazepril hydrochloride 40 MG Oral Tablet [Lotensin]	ACE
898689	Benazepril hydrochloride 10 MG Oral Tablet [Lotensin]	ACE
898692	Benazepril hydrochloride 20 MG Oral Tablet [Lotensin]	ACE
210673	trandolapril 4 MG Oral Tablet [Mavik]	ACE
210672	trandolapril 2 MG Oral Tablet [Mavik]	ACE
210671	trandolapril 1 MG Oral Tablet [Mavik]	ACE
857171	Fosinopril Sodium 10 MG Oral Tablet [Monopril]	ACE
857185	Fosinopril Sodium 20 MG Oral Tablet [Monopril]	ACE
857189	Fosinopril Sodium 40 MG Oral Tablet [Monopril]	ACE
854925	Perindopril Erbumine 8 MG Oral Tablet	ACE
854988	Perindopril Erbumine 4 MG Oral Tablet	ACE
854984	Perindopril Erbumine 2 MG Oral Tablet	ACE
373293	Perindopril Oral Tablet	ACE
206765	Lisinopril 10 MG Oral Tablet [Prinivil]	ACE
206763	Lisinopril 2.5 MG Oral Tablet [Prinivil]	ACE
206764	Lisinopril 5 MG Oral Tablet [Prinivil]	ACE
206770	Lisinopril 40 MG Oral Tablet [Prinivil]	ACE
206766	Lisinopril 20 MG Oral Tablet [Prinivil]	ACE
312750	quinapril 5 MG Oral Tablet	ACE
312749	quinapril 20 MG Oral Tablet	ACE
312748	quinapril 10 MG Oral Tablet	ACE
373731	quinapril Oral Tablet	ACE
451330	quinapril Injectable Solution	ACE
413771	quinapril 1 MG/ML Injectable Solution	ACE
314203	quinapril 40 MG Oral Tablet	ACE
700490	quinapril 1 MG Oral Tablet	ACE
373748	Ramipril Oral Capsule	ACE
373749	Ramipril Oral Tablet	ACE
845488	Ramipril 1.25 MG Oral Capsule	ACE
251857	Ramipril 5 MG Oral Tablet	ACE
251856	Ramipril 2.5 MG Oral Tablet	ACE
198188	Ramipril 2.5 MG Oral Capsule	ACE
198189	Ramipril 5 MG Oral Capsule	ACE
261962	Ramipril 10 MG Oral Capsule	ACE
401965	Ramipril 1.25 MG Oral Tablet	ACE
401968	Ramipril 10 MG Oral Tablet	ACE
844933	trandolapril 1 MG Extended Release Oral Tablet	ACE
411434	trandolapril 4 MG Oral Capsule	ACE
374176	trandolapril Oral Capsule	ACE
374177	trandolapril Oral Tablet	ACE
199817	trandolapril 2 MG Oral Capsule	ACE
199816	trandolapril 1 MG Oral Capsule	ACE
199351	trandolapril 2 MG Oral Tablet	ACE
199352	trandolapril 4 MG Oral Tablet	ACE
199353	trandolapril 1 MG Oral Tablet	ACE
582032	trandolapril Extended Release Tablet	ACE
199622	trandolapril 0.5 MG Oral Capsule	ACE
582033	24 HR trandolapril 1 MG Extended Release Oral Tablet	ACE
206771	Lisinopril 40 MG Oral Tablet [Zestril]	ACE
213482	Lisinopril 30 MG Oral Tablet [Zestril]	ACE
104375	Lisinopril 2.5 MG Oral Tablet [Zestril]	ACE
104377	Lisinopril 10 MG Oral Tablet [Zestril]	ACE
104376	Lisinopril 5 MG Oral Tablet [Zestril]	ACE
104378	Lisinopril 20 MG Oral Tablet [Zestril]	ACE
200825	Spironolactone 100 MG Oral Tablet [Aldactone]	aldo
200820	Spironolactone 25 MG Oral Tablet [Aldactone]	aldo
200817	Spironolactone 50 MG Oral Tablet [Aldactone]	aldo
378726	eplerenone Oral Tablet	aldo
351256	eplerenone 25 MG Oral Tablet	aldo
351257	eplerenone 50 MG Oral Tablet	aldo
351258	eplerenone 100 MG Oral Tablet	aldo
402106	eplerenone 25 MG Oral Tablet [Inspra]	aldo
402107	eplerenone 100 MG Oral Tablet [Inspra]	aldo
402105	eplerenone 50 MG Oral Tablet [Inspra]	aldo
379251	Spironolactone Oral Suspension	aldo
411223	Spironolactone 75 MG Oral Capsule	aldo
411224	Spironolactone 50 MG Oral Capsule	aldo
313096	Spironolactone 25 MG Oral Tablet	aldo
429194	Spironolactone 75 MG Oral Tablet	aldo
198223	Spironolactone 50 MG Oral Tablet	aldo
198222	Spironolactone 100 MG Oral Tablet	aldo
104232	Spironolactone 5 MG/ML Oral Suspension	aldo
104231	Spironolactone 2 MG/ML Oral Suspension	aldo
104234	Spironolactone 100 MG Oral Capsule	aldo
104233	Spironolactone 10 MG/ML Oral Suspension	aldo
104230	Spironolactone 1 MG/ML Oral Suspension	aldo
373946	Spironolactone Oral Tablet	aldo
373945	Spironolactone Oral Capsule	aldo
208113	Hydrochlorothiazide 25 MG / Spironolactone 25 MG Oral Tablet [Spironolactone Plus]	aldo_diuretic_combo
208116	Hydrochlorothiazide 50 MG / Spironolactone 50 MG Oral Tablet [Aldactazide]	aldo_diuretic_combo
208112	Hydrochlorothiazide 25 MG / Spironolactone 25 MG Oral Tablet [Aldactazide]	aldo_diuretic_combo
104366	Terazosin 2 MG Oral Tablet [Hytrin]	alpha_blocker
104364	Terazosin 10 MG Oral Tablet [Hytrin]	alpha_blocker
104363	Terazosin 5 MG Oral Tablet [Hytrin]	alpha_blocker
539839	Terazosin 1 MG Oral Tablet [Hytrin]	alpha_blocker
208469	Terazosin 1 MG Oral Capsule [Hytrin]	alpha_blocker
208470	Terazosin 5 MG Oral Capsule [Hytrin]	alpha_blocker
208467	Terazosin 2 MG Oral Capsule [Hytrin]	alpha_blocker
208471	Terazosin 10 MG Oral Capsule [Hytrin]	alpha_blocker
208980	Prazosin 2 MG Oral Capsule [Minipress]	alpha_blocker
208981	Prazosin 5 MG Oral Capsule [Minipress]	alpha_blocker
208979	Prazosin 1 MG Oral Capsule [Minipress]	alpha_blocker
411772	Prazosin 4 MG Extended Release Oral Capsule	alpha_blocker
411771	Prazosin 6 MG Extended Release Oral Capsule	alpha_blocker
199797	Prazosin 1 MG Oral Tablet	alpha_blocker
199796	Prazosin 0.5 MG Oral Tablet	alpha_blocker
252198	Prazosin 5 MG Extended Release Oral Capsule	alpha_blocker
199798	Prazosin 2 MG Oral Tablet	alpha_blocker
199799	Prazosin 5 MG Oral Tablet	alpha_blocker
198141	Prazosin 5 MG Oral Capsule	alpha_blocker
249389	Prazosin 1 MG Extended Release Oral Capsule	alpha_blocker
249390	Prazosin 2 MG Extended Release Oral Capsule	alpha_blocker
431752	Prazosin 2.5 MG Extended Release Oral Tablet	alpha_blocker
431751	Prazosin 5 MG Extended Release Oral Tablet	alpha_blocker
451067	Prazosin Extended Release Tablet	alpha_blocker
312593	Prazosin 1 MG Oral Capsule	alpha_blocker
312594	Prazosin 2 MG Oral Capsule	alpha_blocker
373567	Prazosin Oral Tablet	alpha_blocker
373565	Prazosin Oral Capsule	alpha_blocker
373566	Prazosin Extended Release Capsule	alpha_blocker
313218	Terazosin 2 MG Oral Tablet	alpha_blocker
313219	Terazosin 5 MG Oral Capsule	alpha_blocker
313220	Terazosin 5 MG Oral Tablet	alpha_blocker
313216	Terazosin 1 MG Oral Tablet	alpha_blocker
313217	Terazosin 2 MG Oral Capsule	alpha_blocker
313215	Terazosin 1 MG Oral Capsule	alpha_blocker
313214	Terazosin 10 MG Oral Tablet	alpha_blocker
260376	Terazosin 10 MG Oral Capsule	alpha_blocker
374034	Terazosin Oral Tablet	alpha_blocker
374033	Terazosin Oral Capsule	alpha_blocker
153825	candesartan cilexetil 2 MG Oral Tablet [Atacand]	ARB
577787	candesartan cilexetil 8 MG Oral Tablet [Atacand]	ARB
577785	candesartan cilexetil 4 MG Oral Tablet [Atacand]	ARB
639539	candesartan cilexetil 16 MG Oral Tablet [Atacand]	ARB
639543	candesartan cilexetil 32 MG Oral Tablet [Atacand]	ARB
153665	irbesartan 75 MG Oral Tablet [Avapro]	ARB
153667	irbesartan 300 MG Oral Tablet [Avapro]	ARB
153666	irbesartan 150 MG Oral Tablet [Avapro]	ARB
1091652	azilsartan medoxomil 80 MG Oral Tablet	ARB
1091646	azilsartan medoxomil 40 MG Oral Tablet	ARB
1091645	azilsartan Oral Tablet	ARB
352199	Olmesartan medoxomil 5 MG Oral Tablet [Benicar]	ARB
352200	Olmesartan medoxomil 20 MG Oral Tablet [Benicar]	ARB
352201	Olmesartan medoxomil 40 MG Oral Tablet [Benicar]	ARB
153823	candesartan cilexetil 8 MG Oral Tablet	ARB
153822	candesartan cilexetil 4 MG Oral Tablet	ARB
577776	candesartan cilexetil 16 MG Oral Tablet	ARB
639537	candesartan cilexetil 32 MG Oral Tablet	ARB
639536	candesartan cilexetil 2 MG Oral Tablet	ARB
371247	candesartan Oral Tablet	ARB
979482	Losartan Potassium 100 MG Oral Tablet [Cozaar]	ARB
979494	Losartan Potassium 50 MG Oral Tablet [Cozaar]	ARB
979487	Losartan Potassium 25 MG Oral Tablet [Cozaar]	ARB
352001	valsartan 320 MG Oral Tablet [Diovan]	ARB
351762	valsartan 160 MG Oral Tablet [Diovan]	ARB
351761	valsartan 80 MG Oral Tablet [Diovan]	ARB
352274	valsartan 40 MG Oral Tablet [Diovan]	ARB
153079	valsartan 80 MG Oral Capsule [Diovan]	ARB
153078	valsartan 40 MG Oral Capsule [Diovan]	ARB
153080	valsartan 160 MG Oral Capsule [Diovan]	ARB
310140	eprosartan 600 MG Oral Tablet	ARB
310139	eprosartan 400 MG Oral Tablet	ARB
389185	eprosartan 300 MG Oral Tablet	ARB
374612	eprosartan Oral Tablet	ARB
370704	irbesartan Oral Tablet	ARB
200096	irbesartan 300 MG Oral Tablet	ARB
200094	irbesartan 75 MG Oral Tablet	ARB
200095	irbesartan 150 MG Oral Tablet	ARB
979492	Losartan Potassium 50 MG Oral Tablet	ARB
979485	Losartan Potassium 25 MG Oral Tablet	ARB
979480	Losartan Potassium 100 MG Oral Tablet	ARB
252576	Losartan 12.5 MG Oral Tablet	ARB
372651	Losartan Oral Tablet	ARB
213431	telmisartan 40 MG Oral Tablet [Micardis]	ARB
213432	telmisartan 80 MG Oral Tablet [Micardis]	ARB
284531	telmisartan 20 MG Oral Tablet [Micardis]	ARB
349401	Olmesartan medoxomil 20 MG Oral Tablet	ARB
349373	Olmesartan medoxomil 5 MG Oral Tablet	ARB
349405	Olmesartan medoxomil 40 MG Oral Tablet	ARB
401971	Olmesartan medoxomil 10 MG Oral Tablet	ARB
378991	olmesartan Oral Tablet	ARB
282755	telmisartan 20 MG Oral Tablet	ARB
205304	telmisartan 40 MG Oral Tablet	ARB
205305	telmisartan 80 MG Oral Tablet	ARB
374024	telmisartan Oral Tablet	ARB
261301	eprosartan 600 MG Oral Tablet [Teveten]	ARB
261300	eprosartan 400 MG Oral Tablet [Teveten]	ARB
199850	valsartan 80 MG Oral Capsule	ARB
199919	valsartan 160 MG Oral Capsule	ARB
374279	valsartan Oral Capsule	ARB
349201	valsartan 160 MG Oral Tablet	ARB
349199	valsartan 80 MG Oral Tablet	ARB
349200	valsartan 320 MG Oral Tablet	ARB
153077	valsartan 40 MG Oral Capsule	ARB
349483	valsartan 40 MG Oral Tablet	ARB
378276	valsartan Oral Tablet	ARB
998695	Acebutolol Hydrochloride 400 MG Oral Tablet	betablocker
998693	Acebutolol Hydrochloride 100 MG Oral Capsule	betablocker
998685	Acebutolol Hydrochloride 400 MG Oral Capsule	betablocker
998689	Acebutolol Hydrochloride 200 MG Oral Capsule	betablocker
370737	Acebutolol Oral Tablet	betablocker
377207	Acebutolol Injectable Solution	betablocker
437140	Acebutolol Extended Release Tablet	betablocker
437138	Acebutolol Oral Solution	betablocker
844906	Acebutolol 500 MG Extended Release Oral Tablet	betablocker
251762	Acebutolol 5 MG/ML Injectable Solution	betablocker
421931	Acebutolol 40 MG/ML Oral Solution	betablocker
245718	Acebutolol 200 MG Oral Tablet	betablocker
370505	Acebutolol Oral Capsule	betablocker
245279	Acebutolol 100 MG Oral Tablet	betablocker
433892	24 HR Acebutolol 500 MG Extended Release Oral Tablet	betablocker
756436	Atenolol Oral Solution	betablocker
197381	Atenolol 50 MG Oral Tablet	betablocker
197380	Atenolol 25 MG Oral Tablet	betablocker
197379	Atenolol 100 MG Oral Tablet	betablocker
370959	Atenolol Oral Capsule	betablocker
370960	Atenolol Injectable Solution	betablocker
755528	Atenolol 5 MG/ML Oral Solution	betablocker
104308	Atenolol 0.5 MG/ML Injectable Solution	betablocker
370619	Atenolol Oral Tablet	betablocker
249385	Atenolol 100 MG Oral Capsule	betablocker
249384	Atenolol 50 MG Oral Capsule	betablocker
865154	Bisoprolol Fumarate 1.25 MG Oral Tablet	betablocker
865159	Bisoprolol Fumarate 7.5 MG Oral Tablet	betablocker
865157	Bisoprolol Fumarate 3.75 MG Oral Tablet	betablocker
865155	Bisoprolol Fumarate 2.5 MG Oral Tablet	betablocker
854905	Bisoprolol Fumarate 5 MG Oral Tablet	betablocker
854901	Bisoprolol Fumarate 10 MG Oral Tablet	betablocker
371104	Bisoprolol Oral Tablet	betablocker
827075	nebivolol 20 MG Oral Tablet [Bystolic]	betablocker
751623	nebivolol 5 MG Oral Tablet [Bystolic]	betablocker
751620	nebivolol 2.5 MG Oral Tablet [Bystolic]	betablocker
751616	nebivolol 10 MG Oral Tablet [Bystolic]	betablocker
860519	carvedilol phosphate 20 MG Extended Release Capsule	betablocker
860513	carvedilol phosphate 10 MG Extended Release Capsule	betablocker
860535	carvedilol phosphate 80 MG Extended Release Capsule	betablocker
860525	carvedilol phosphate 40 MG Extended Release Capsule	betablocker
860516	24 HR carvedilol phosphate 20 MG Extended Release Capsule	betablocker
860510	24 HR carvedilol phosphate 10 MG Extended Release Capsule	betablocker
860532	24 HR carvedilol phosphate 80 MG Extended Release Capsule	betablocker
860522	24 HR carvedilol phosphate 40 MG Extended Release Capsule	betablocker
200033	carvedilol 25 MG Oral Tablet	betablocker
200031	carvedilol 6.25 MG Oral Tablet	betablocker
200032	carvedilol 12.5 MG Oral Tablet	betablocker
664767	carvedilol Extended Release Capsule	betablocker
371296	carvedilol Oral Tablet	betablocker
686924	carvedilol 3.13 MG Oral Tablet	betablocker
428416	carvedilol 50 MG Oral Tablet	betablocker
860520	carvedilol phosphate 20 MG Extended Release Capsule [Coreg]	betablocker
860514	carvedilol phosphate 10 MG Extended Release Capsule [Coreg]	betablocker
860526	carvedilol phosphate 40 MG Extended Release Capsule [Coreg]	betablocker
860536	carvedilol phosphate 80 MG Extended Release Capsule [Coreg]	betablocker
860518	24 HR carvedilol phosphate 20 MG Extended Release Capsule [Coreg]	betablocker
860534	24 HR carvedilol phosphate 80 MG Extended Release Capsule [Coreg]	betablocker
860524	24 HR carvedilol phosphate 40 MG Extended Release Capsule [Coreg]	betablocker
860512	24 HR carvedilol phosphate 10 MG Extended Release Capsule [Coreg]	betablocker
686926	carvedilol 3.13 MG Oral Tablet [Coreg]	betablocker
212389	carvedilol 12.5 MG Oral Tablet [Coreg]	betablocker
212388	carvedilol 6.25 MG Oral Tablet [Coreg]	betablocker
212390	carvedilol 25 MG Oral Tablet [Coreg]	betablocker
206964	Nadolol 120 MG Oral Tablet [Corgard]	betablocker
206961	Nadolol 20 MG Oral Tablet [Corgard]	betablocker
206968	Nadolol 160 MG Oral Tablet [Corgard]	betablocker
201337	Nadolol 40 MG Oral Tablet [Corgard]	betablocker
201338	Nadolol 80 MG Oral Tablet [Corgard]	betablocker
387876	Propranolol Hydrochloride 80 MG Oral Capsule [Inderal]	betablocker
200836	Propranolol Hydrochloride 160 MG Oral Tablet [Inderal]	betablocker
856521	Propranolol Hydrochloride 40 MG Oral Tablet [Inderal]	betablocker
856508	Propranolol Hydrochloride 20 MG Oral Tablet [Inderal]	betablocker
856557	Propranolol Hydrochloride 60 MG Oral Tablet [Inderal]	betablocker
856539	Propranolol Hydrochloride 60 MG Extended Release Capsule [Inderal]	betablocker
856573	Propranolol Hydrochloride 80 MG Extended Release Capsule [Inderal]	betablocker
856450	Propranolol Hydrochloride 10 MG Oral Tablet [Inderal]	betablocker
856445	Propranolol Hydrochloride 1 MG/ML Injectable Solution [Inderal]	betablocker
856464	Propranolol Hydrochloride 120 MG Extended Release Capsule [Inderal]	betablocker
856485	Propranolol Hydrochloride 160 MG Extended Release Capsule [Inderal]	betablocker
856579	Propranolol Hydrochloride 80 MG Oral Tablet [Inderal]	betablocker
856537	24 HR Propranolol Hydrochloride 60 MG Extended Release Capsule [Inderal]	betablocker
856571	24 HR Propranolol Hydrochloride 80 MG Extended Release Capsule [Inderal]	betablocker
856462	24 HR Propranolol Hydrochloride 120 MG Extended Release Capsule [Inderal]	betablocker
856483	24 HR Propranolol Hydrochloride 160 MG Extended Release Capsule [Inderal]	betablocker
1359872	Labetalol hydrochloride 5 MG/ML Prefilled Syringe	betablocker
727824	Labetalol Prefilled Syringe	betablocker
1247408	Labetalol hydrochloride 2 MG/ML Injectable Solution	betablocker
896771	Labetalol hydrochloride 5 MG/ML Injectable Solution	betablocker
896758	Labetalol hydrochloride 100 MG Oral Tablet	betablocker
896766	Labetalol hydrochloride 300 MG Oral Tablet	betablocker
896762	Labetalol hydrochloride 200 MG Oral Tablet	betablocker
896987	Labetalol hydrochloride 50 MG Oral Tablet	betablocker
896983	Labetalol hydrochloride 400 MG Oral Tablet	betablocker
1234256	4 ML Labetalol hydrochloride 5 MG/ML Prefilled Syringe	betablocker
896973	8 ML Labetalol hydrochloride 5 MG/ML Prefilled Syringe	betablocker
1250200	2 ML Labetalol hydrochloride 5 MG/ML Prefilled Syringe	betablocker
1250201	5 ML Labetalol hydrochloride 5 MG/ML Prefilled Syringe	betablocker
415736	Labetalol 1 MG/ML Injectable Solution	betablocker
347160	Labetalol 300 MG Extended Release Oral Tablet	betablocker
378652	Labetalol Extended Release Tablet	betablocker
377107	Labetalol Injectable Solution	betablocker
372554	Labetalol Oral Tablet	betablocker
1191187	Penbutolol Sulfate 20 MG Oral Tablet [Levatol]	betablocker
866510	Metoprolol Tartrate 1 MG/ML Injectable Solution [Lopressor]	betablocker
866513	Metoprolol Tartrate 100 MG Oral Tablet [Lopressor]	betablocker
866516	Metoprolol Tartrate 50 MG Oral Tablet [Lopressor]	betablocker
866439	metoprolol succinate 50 MG Extended Release Oral Tablet	betablocker
866430	metoprolol succinate 25 MG Extended Release Oral Tablet	betablocker
866422	metoprolol succinate 200 MG Extended Release Oral Tablet	betablocker
866415	metoprolol succinate 100 MG Extended Release Oral Tablet	betablocker
866412	24 HR metoprolol succinate 100 MG Extended Release Oral Tablet	betablocker
866436	24 HR metoprolol succinate 50 MG Extended Release Oral Tablet	betablocker
866427	24 HR metoprolol succinate 25 MG Extended Release Oral Tablet	betablocker
866419	24 HR metoprolol succinate 200 MG Extended Release Oral Tablet	betablocker
866511	Metoprolol Tartrate 100 MG Oral Tablet	betablocker
866508	Metoprolol Tartrate 1 MG/ML Injectable Solution	betablocker
866514	Metoprolol Tartrate 50 MG Oral Tablet	betablocker
866924	Metoprolol Tartrate 25 MG Oral Tablet	betablocker
376261	Metoprolol Injectable Solution	betablocker
250082	Metoprolol 5 MG/ML Injectable Solution	betablocker
372891	Metoprolol Oral Tablet	betablocker
378660	Metoprolol Extended Release Tablet	betablocker
141834	Metoprolol 95 MG Oral Tablet	betablocker
141833	Metoprolol 190 MG Oral Tablet	betablocker
248494	Nadolol 60 MG Oral Tablet	betablocker
198006	Nadolol 20 MG Oral Tablet	betablocker
198005	Nadolol 160 MG Oral Tablet	betablocker
198008	Nadolol 80 MG Oral Tablet	betablocker
198007	Nadolol 40 MG Oral Tablet	betablocker
198004	Nadolol 120 MG Oral Tablet	betablocker
372978	Nadolol Oral Tablet	betablocker
393308	nebivolol Oral Tablet	betablocker
387013	nebivolol 5 MG Oral Tablet	betablocker
827073	nebivolol 20 MG Oral Tablet	betablocker
751612	nebivolol 10 MG Oral Tablet	betablocker
751618	nebivolol 2.5 MG Oral Tablet	betablocker
896764	Labetalol hydrochloride 200 MG Oral Tablet [Normodyne]	betablocker
896768	Labetalol hydrochloride 300 MG Oral Tablet [Normodyne]	betablocker
896760	Labetalol hydrochloride 100 MG Oral Tablet [Normodyne]	betablocker
896773	Labetalol hydrochloride 5 MG/ML Injectable Solution [Normodyne]	betablocker
1191185	Penbutolol Sulfate 20 MG Oral Tablet	betablocker
1191195	Penbutolol Sulfate 40 MG Oral Tablet	betablocker
1191194	Penbutolol Sulfate 40 MG Oral Capsule	betablocker
373255	Penbutolol Oral Tablet	betablocker
373254	Penbutolol Oral Capsule	betablocker
434241	Pindolol 20 MG Extended Release Oral Tablet	betablocker
346715	Pindolol 10 MG Oral Capsule	betablocker
198105	Pindolol 5 MG Oral Tablet	betablocker
198104	Pindolol 10 MG Oral Tablet	betablocker
199277	Pindolol 15 MG Oral Tablet	betablocker
421932	Pindolol 5 MG/ML Oral Solution	betablocker
450803	Pindolol Extended Release Tablet	betablocker
450800	Pindolol Injectable Solution	betablocker
450805	Pindolol Oral Solution	betablocker
414005	Pindolol 0.2 MG/ML Injectable Solution	betablocker
430570	Pindolol 2.5 MG Oral Tablet	betablocker
373460	Pindolol Oral Tablet	betablocker
378147	Pindolol Oral Capsule	betablocker
856735	Propranolol Hydrochloride 80 MG Oral Capsule	betablocker
856734	Propranolol Hydrochloride 80 MG Extended Release Tablet	betablocker
856739	Propranolol Hydrochloride 90 MG Oral Tablet	betablocker
856737	Propranolol Hydrochloride 80 MG/ML Oral Solution	betablocker
856457	Propranolol Hydrochloride 20 MG Oral Tablet	betablocker
856448	Propranolol Hydrochloride 10 MG Oral Tablet	betablocker
856443	Propranolol Hydrochloride 1 MG/ML Injectable Solution	betablocker
856484	Propranolol Hydrochloride 160 MG Extended Release Capsule	betablocker
856463	Propranolol Hydrochloride 120 MG Extended Release Capsule	betablocker
856519	Propranolol Hydrochloride 40 MG Oral Tablet	betablocker
856538	Propranolol Hydrochloride 60 MG Extended Release Capsule	betablocker
856556	Propranolol Hydrochloride 60 MG Oral Tablet	betablocker
856578	Propranolol Hydrochloride 80 MG Oral Tablet	betablocker
856572	Propranolol Hydrochloride 80 MG Extended Release Capsule	betablocker
856704	Propranolol Hydrochloride 1 MG/ML Oral Solution	betablocker
856703	Propranolol Hydrochloride 10 MG/ML Oral Solution	betablocker
856719	Propranolol Hydrochloride 2 MG/ML Oral Solution	betablocker
856713	Propranolol Hydrochloride 160 MG Oral Tablet	betablocker
856712	Propranolol Hydrochloride 16 MG/ML Oral Solution	betablocker
856733	Propranolol Hydrochloride 8 MG/ML Oral Solution	betablocker
856724	Propranolol Hydrochloride 4 MG/ML Oral Solution	betablocker
856460	24 HR Propranolol Hydrochloride 120 MG Extended Release Capsule	betablocker
856481	24 HR Propranolol Hydrochloride 160 MG Extended Release Capsule	betablocker
856535	24 HR Propranolol Hydrochloride 60 MG Extended Release Capsule	betablocker
856569	24 HR Propranolol Hydrochloride 80 MG Extended Release Capsule	betablocker
373654	Propranolol Oral Tablet	betablocker
252276	Propranolol 40 MG Extended Release Oral Capsule	betablocker
434242	Propranolol 160 MG Extended Release Oral Tablet	betablocker
411993	Propranolol 20 MG Extended Release Capsule	betablocker
393497	Propranolol Oral Capsule	betablocker
430620	Propranolol 25 MG Oral Tablet	betablocker
430619	Propranolol 100 MG Oral Tablet	betablocker
373652	Propranolol Extended Release Capsule	betablocker
373653	Propranolol Oral Solution	betablocker
245278	Propranolol 120 MG Oral Tablet	betablocker
375929	Propranolol Extended Release Tablet	betablocker
377113	Propranolol Injectable Solution	betablocker
150750	Atenolol 25 MG Oral Tablet [Tenormin]	betablocker
152414	Atenolol 50 MG Oral Tablet [Tenormin]	betablocker
201327	Atenolol 0.5 MG/ML Injectable Solution [Tenormin]	betablocker
201322	Atenolol 100 MG Oral Tablet [Tenormin]	betablocker
754914	Atenolol 5 MG/ML Oral Solution [Tenormin]	betablocker
866423	Metoprolol Tartrate 200 MG Extended Release Tablet [Toprol]	betablocker
866416	Metoprolol Tartrate 100 MG Extended Release Tablet [Toprol]	betablocker
866440	Metoprolol Tartrate 50 MG Extended Release Tablet [Toprol]	betablocker
866431	Metoprolol Tartrate 25 MG Extended Release Tablet [Toprol]	betablocker
866429	24 HR Metoprolol Tartrate 25 MG Extended Release Tablet [Toprol]	betablocker
866421	24 HR Metoprolol Tartrate 200 MG Extended Release Tablet [Toprol]	betablocker
866438	24 HR Metoprolol Tartrate 50 MG Extended Release Tablet [Toprol]	betablocker
866414	24 HR Metoprolol Tartrate 100 MG Extended Release Tablet [Toprol]	betablocker
104311	Labetalol hydrochloride 400 MG Oral Tablet [Trandate]	betablocker
141883	Labetalol hydrochloride 50 MG Oral Tablet [Trandate]	betablocker
896781	Labetalol hydrochloride 200 MG Oral Tablet [Trandate]	betablocker
896783	Labetalol hydrochloride 300 MG Oral Tablet [Trandate]	betablocker
896777	Labetalol hydrochloride 100 MG Oral Tablet [Trandate]	betablocker
896775	Labetalol hydrochloride 5 MG/ML Injectable Solution [Trandate]	betablocker
854903	Bisoprolol Fumarate 10 MG Oral Tablet [Zebeta]	betablocker
854907	Bisoprolol Fumarate 5 MG Oral Tablet [Zebeta]	betablocker
750235	Amlodipine 5 MG / atorvastatin 40 MG Oral Tablet [Caduet 5/40]	CCB
750231	Amlodipine 5 MG / atorvastatin 20 MG Oral Tablet [Caduet 5/20]	CCB
750227	Amlodipine 5 MG / atorvastatin 10 MG Oral Tablet [Caduet 5/10]	CCB
750223	Amlodipine 2.5 MG / atorvastatin 10 MG Oral Tablet [Caduet 2.5/10]	CCB
750219	Amlodipine 2.5 MG / atorvastatin 20 MG Oral Tablet [Caduet 2.5/20]	CCB
750215	Amlodipine 2.5 MG / atorvastatin 40 MG Oral Tablet [Caduet 2.5/40]	CCB
750211	Amlodipine 10 MG / atorvastatin 80 MG Oral Tablet [Caduet 10/80]	CCB
750207	Amlodipine 10 MG / atorvastatin 40 MG Oral Tablet [Caduet 10/40]	CCB
750203	Amlodipine 10 MG / atorvastatin 20 MG Oral Tablet [Caduet 10/20]	CCB
750199	Amlodipine 10 MG / atorvastatin 10 MG Oral Tablet [Caduet 10/10]	CCB
750239	Amlodipine 5 MG / atorvastatin 80 MG Oral Tablet [Caduet 5/80]	CCB
757674	Amlodipine 10 MG Disintegrating Tablet	CCB
757675	Amlodipine 2.5 MG Disintegrating Tablet	CCB
757676	Amlodipine 5 MG Disintegrating Tablet	CCB
757673	Amlodipine Disintegrating Tablet	CCB
437439	Amlodipine Oral Capsule	CCB
437441	Amlodipine Extended Release Capsule	CCB
437440	Amlodipine 5 MG Extended Release Capsule	CCB
308135	Amlodipine 10 MG Oral Tablet	CCB
308136	Amlodipine 2.5 MG Oral Tablet	CCB
197361	Amlodipine 5 MG Oral Tablet	CCB
410587	Amlodipine 5 MG Oral Capsule	CCB
370573	Amlodipine Oral Tablet	CCB
858615	Nicardipine hydrochloride 20 MG Oral Capsule [Cardene]	CCB
858617	Nicardipine hydrochloride 30 MG Oral Capsule [Cardene]	CCB
858605	Nicardipine hydrochloride 0.2 MG/ML Injectable Solution [Cardene]	CCB
858609	Nicardipine hydrochloride 2.5 MG/ML Injectable Solution [Cardene]	CCB
858597	Nicardipine hydrochloride 60 MG Extended Release Capsule [Cardene]	CCB
858601	Nicardipine hydrochloride 0.1 MG/ML Injectable Solution [Cardene]	CCB
858591	Nicardipine hydrochloride 30 MG Extended Release Capsule [Cardene]	CCB
858585	Nicardipine hydrochloride 45 MG Extended Release Capsule [Cardene]	CCB
858595	12 HR Nicardipine hydrochloride 60 MG Extended Release Capsule [Cardene]	CCB
858589	12 HR Nicardipine hydrochloride 30 MG Extended Release Capsule [Cardene]	CCB
858583	12 HR Nicardipine hydrochloride 45 MG Extended Release Capsule [Cardene]	CCB
885736	Isradipine 5 MG Extended Release Tablet [Dynacirc]	CCB
885734	Isradipine 10 MG Extended Release Tablet [Dynacirc]	CCB
206934	Isradipine 5 MG Oral Capsule [Dynacirc]	CCB
206935	Isradipine 2.5 MG Oral Capsule [Dynacirc]	CCB
885735	24 HR Isradipine 5 MG Extended Release Tablet [Dynacirc]	CCB
885733	24 HR Isradipine 10 MG Extended Release Tablet [Dynacirc]	CCB
197692	Felodipine 2.5 MG Extended Release Oral Tablet	CCB
358334	Felodipine 5 MG Extended Release Tablet	CCB
700745	Felodipine 10 MG Extended Release Oral Tablet	CCB
439558	Felodipine Extended Release Tablet	CCB
402695	24 HR Felodipine 10 MG Extended Release Oral Tablet	CCB
402696	24 HR Felodipine 5 MG Extended Release Oral Tablet	CCB
402698	24 HR Felodipine 2.5 MG Extended Release Oral Tablet	CCB
370723	Isradipine Extended Release Tablet	CCB
370724	Isradipine Oral Capsule	CCB
249887	Isradipine 5 MG Extended Release Capsule	CCB
197848	Isradipine 2.5 MG Oral Capsule	CCB
197849	Isradipine 5 MG Oral Capsule	CCB
199757	Isradipine 2.5 MG Oral Tablet	CCB
252211	Isradipine 2.5 MG Extended Release Oral Capsule	CCB
376248	Isradipine Oral Tablet	CCB
311203	Isradipine 5 MG Extended Release Oral Tablet	CCB
311202	Isradipine 10 MG Extended Release Oral Tablet	CCB
372524	Isradipine Extended Release Capsule	CCB
562518	24 HR Isradipine 10 MG Extended Release Tablet	CCB
562520	24 HR Isradipine 5 MG Extended Release Tablet	CCB
411766	24 HR Isradipine 5 MG Extended Release Oral Capsule	CCB
411765	24 HR Isradipine 2.5 MG Extended Release Oral Capsule	CCB
858584	Nicardipine hydrochloride 45 MG Extended Release Capsule	CCB
858596	Nicardipine hydrochloride 60 MG Extended Release Capsule	CCB
858590	Nicardipine hydrochloride 30 MG Extended Release Capsule	CCB
858613	Nicardipine hydrochloride 20 MG Oral Capsule	CCB
858607	Nicardipine hydrochloride 2.5 MG/ML Injectable Solution	CCB
858603	Nicardipine hydrochloride 0.2 MG/ML Injectable Solution	CCB
858599	Nicardipine hydrochloride 0.1 MG/ML Injectable Solution	CCB
858616	Nicardipine hydrochloride 30 MG Oral Capsule	CCB
858996	Nicardipine hydrochloride 10 MG Oral Tablet	CCB
858994	Nicardipine hydrochloride 20 MG Oral Tablet	CCB
859000	Nicardipine hydrochloride 1 MG/ML Injectable Solution	CCB
859008	Nicardipine hydrochloride 50 MG Extended Release Oral Capsule	CCB
858580	12 HR Nicardipine hydrochloride 45 MG Extended Release Capsule	CCB
858593	12 HR Nicardipine hydrochloride 60 MG Extended Release Capsule	CCB
858587	12 HR Nicardipine hydrochloride 30 MG Extended Release Capsule	CCB
859007	12 HR Nicardipine hydrochloride 50 MG Extended Release Oral Capsule	CCB
374411	Nicardipine Injectable Solution	CCB
373060	Nicardipine Oral Tablet	CCB
373058	Nicardipine Oral Capsule	CCB
373059	Nicardipine Extended Release Capsule	CCB
434570	Nifedipine 10 MG Sublingual Tablet	CCB
446660	Nifedipine Sublingual Tablet	CCB
248631	Nifedipine 33 MG Oral Tablet	CCB
246262	Nifedipine 20 MG Extended Release Tablet	CCB
491070	Nifedipine 30 MG Extended Release Tablet	CCB
491078	Nifedipine 60 MG Extended Release Tablet	CCB
491086	Nifedipine 90 MG Extended Release Tablet	CCB
844725	Nifedipine 60 MG Extended Release Capsule	CCB
844724	Nifedipine 30 MG Extended Release Capsule	CCB
844745	Nifedipine 20 MG Extended Release Capsule	CCB
844741	Nifedipine 10 MG Extended Release Tablet	CCB
844750	Nifedipine 40 MG Extended Release Tablet	CCB
844748	Nifedipine 10 MG Extended Release Capsule	CCB
199782	Nifedipine 20 MG Oral Tablet	CCB
252192	Nifedipine 40 MG Extended Release Oral Capsule	CCB
431813	Nifedipine 50 MG Extended Release Tablet	CCB
198032	Nifedipine 10 MG Oral Capsule	CCB
198033	Nifedipine 20 MG Oral Capsule	CCB
199329	Nifedipine 5 MG Oral Capsule	CCB
415900	Nifedipine 0.1 MG/ML Injectable Solution	CCB
314132	Nifedipine 10 MG Oral Tablet	CCB
391980	Nifedipine 30 MG Oral Tablet	CCB
391901	Nifedipine 60 MG Oral Tablet	CCB
446659	Nifedipine Injectable Solution	CCB
373070	Nifedipine Extended Release Tablet	CCB
373068	Nifedipine Extended Release Capsule	CCB
373069	Nifedipine Oral Tablet	CCB
373067	Nifedipine Oral Capsule	CCB
248708	12 HR Nifedipine 10 MG Extended Release Tablet	CCB
433843	24 HR Nifedipine 20 MG Extended Release Oral Tablet	CCB
227058	24 HR Nifedipine 30 MG Extended Release Oral Capsule	CCB
227059	24 HR Nifedipine 60 MG Extended Release Oral Capsule	CCB
434135	12 HR Nifedipine 20 MG Extended Release Oral Tablet	CCB
250206	12 HR Nifedipine 10 MG Extended Release Capsule	CCB
250384	24 HR Nifedipine 40 MG Extended Release Oral Tablet	CCB
249620	12 HR Nifedipine 20 MG Extended Release Oral Capsule	CCB
198034	24 HR Nifedipine 30 MG Extended Release Tablet	CCB
198036	24 HR Nifedipine 90 MG Extended Release Tablet	CCB
198035	24 HR Nifedipine 60 MG Extended Release Tablet	CCB
433467	Nisoldipine 10 MG Oral Tablet	CCB
562514	Nisoldipine 20 MG Extended Release Tablet	CCB
562515	Nisoldipine 30 MG Extended Release Tablet	CCB
249717	Nisoldipine 5 MG Oral Tablet	CCB
845095	Nisoldipine 17 MG Extended Release Tablet	CCB
845101	Nisoldipine 34 MG Extended Release Tablet	CCB
845097	Nisoldipine 25.5 MG Extended Release Tablet	CCB
562154	Nisoldipine 10 MG Extended Release Oral Tablet	CCB
311986	Nisoldipine 40 MG Extended Release Tablet	CCB
763497	Nisoldipine 8.5 MG Extended Release Oral Tablet	CCB
373094	Nisoldipine Extended Release Tablet	CCB
373093	Nisoldipine Oral Tablet	CCB
360344	24 HR Nisoldipine 40 MG Extended Release Tablet	CCB
311985	24 HR Nisoldipine 30 MG Extended Release Tablet	CCB
311984	24 HR Nisoldipine 20 MG Extended Release Tablet	CCB
311983	24 HR Nisoldipine 10 MG Extended Release Tablet	CCB
763589	24 HR Nisoldipine 34 MG Extended Release Oral Tablet	CCB
763574	24 HR Nisoldipine 25.5 MG Extended Release Oral Tablet	CCB
763519	24 HR Nisoldipine 17 MG Extended Release Oral Tablet	CCB
790489	24 HR Nisoldipine 8.5 MG Extended Release Oral Tablet	CCB
212549	Amlodipine 5 MG Oral Tablet [Norvasc]	CCB
212542	Amlodipine 2.5 MG Oral Tablet [Norvasc]	CCB
212575	Amlodipine 10 MG Oral Tablet [Norvasc]	CCB
844418	Felodipine 10 MG Extended Release Tablet [Plendil]	CCB
844417	Felodipine 5 MG Extended Release Tablet [Plendil]	CCB
844437	Felodipine 2.5 MG Extended Release Tablet [Plendil]	CCB
104419	24 HR Felodipine 5 MG Extended Release Tablet [Plendil]	CCB
104420	24 HR Felodipine 10 MG Extended Release Tablet [Plendil]	CCB
152933	24 HR Felodipine 2.5 MG Extended Release Tablet [Plendil]	CCB
207769	Nifedipine 20 MG Oral Capsule [Procardia]	CCB
207765	Nifedipine 10 MG Oral Capsule [Procardia]	CCB
844584	Nifedipine 30 MG Extended Release Tablet [Procardia]	CCB
844586	Nifedipine 90 MG Extended Release Tablet [Procardia]	CCB
844585	Nifedipine 60 MG Extended Release Tablet [Procardia]	CCB
207772	24 HR Nifedipine 30 MG Extended Release Tablet [Procardia]	CCB
207773	24 HR Nifedipine 60 MG Extended Release Tablet [Procardia]	CCB
207774	24 HR Nifedipine 90 MG Extended Release Tablet [Procardia]	CCB
844942	Nisoldipine 20 MG Extended Release Tablet [Sular]	CCB
844944	Nisoldipine 40 MG Extended Release Tablet [Sular]	CCB
844943	Nisoldipine 30 MG Extended Release Tablet [Sular]	CCB
845009	Nisoldipine 10 MG Extended Release Tablet [Sular]	CCB
845096	Nisoldipine 17 MG Extended Release Tablet [Sular]	CCB
845098	Nisoldipine 25.5 MG Extended Release Tablet [Sular]	CCB
845102	Nisoldipine 34 MG Extended Release Tablet [Sular]	CCB
763499	Nisoldipine 8.5 MG Extended Release Tablet [Sular]	CCB
672922	24 HR Nisoldipine 10 MG Extended Release Tablet [Sular]	CCB
790840	24 HR Nisoldipine 8.5 MG Extended Release Tablet [Sular]	CCB
597923	24 HR Nisoldipine 40 MG Extended Release Tablet [Sular]	CCB
597921	24 HR Nisoldipine 20 MG Extended Release Tablet [Sular]	CCB
597922	24 HR Nisoldipine 30 MG Extended Release Tablet [Sular]	CCB
763591	24 HR Nisoldipine 34 MG Extended Release Tablet [Sular]	CCB
763576	24 HR Nisoldipine 25.5 MG Extended Release Tablet [Sular]	CCB
763521	24 HR Nisoldipine 17 MG Extended Release Tablet [Sular]	CCB
730869	Amlodipine 5 MG / Olmesartan medoxomil 20 MG Oral Tablet	CCB_ARB_combo
730872	Amlodipine 5 MG / Olmesartan medoxomil 40 MG Oral Tablet	CCB_ARB_combo
730861	Amlodipine 10 MG / Olmesartan medoxomil 20 MG Oral Tablet	CCB_ARB_combo
730866	Amlodipine 10 MG / Olmesartan medoxomil 40 MG Oral Tablet	CCB_ARB_combo
730860	Amlodipine / olmesartan Oral Tablet	CCB_ARB_combo
722131	Amlodipine 10 MG / valsartan 320 MG Oral Tablet	CCB_ARB_combo
722126	Amlodipine 10 MG / valsartan 160 MG Oral Tablet	CCB_ARB_combo
722137	Amlodipine 5 MG / valsartan 320 MG Oral Tablet	CCB_ARB_combo
722134	Amlodipine 5 MG / valsartan 160 MG Oral Tablet	CCB_ARB_combo
722125	Amlodipine / valsartan Oral Tablet	CCB_ARB_combo
744636	Amlodipine 5 MG / Olmesartan medoxomil 40 MG Oral Tablet [Azor 5/40]	CCB_ARB_combo
744632	Amlodipine 5 MG / Olmesartan medoxomil 20 MG Oral Tablet [Azor 5/20]	CCB_ARB_combo
744628	Amlodipine 10 MG / Olmesartan medoxomil 40 MG Oral Tablet [Azor 10/40]	CCB_ARB_combo
744624	Amlodipine 10 MG / Olmesartan medoxomil 20 MG Oral Tablet [Azor 10/20]	CCB_ARB_combo
724887	Amlodipine 10 MG / valsartan 320 MG Oral Tablet [Exforge 10/320]	CCB_ARB_combo
724879	Amlodipine 10 MG / valsartan 160 MG Oral Tablet [Exforge 10/160]	CCB_ARB_combo
724895	Amlodipine 5 MG / valsartan 320 MG Oral Tablet [Exforge 5/320]	CCB_ARB_combo
724891	Amlodipine 5 MG / valsartan 160 MG Oral Tablet [Exforge 5/160]	CCB_ARB_combo
876518	Amlodipine 10 MG / telmisartan 40 MG Oral Tablet [Twynsta 40/10]	CCB_ARB_combo
876523	Amlodipine 10 MG / telmisartan 80 MG Oral Tablet [Twynsta 80/10]	CCB_ARB_combo
876528	Amlodipine 5 MG / telmisartan 40 MG Oral Tablet [Twynsta 40/5]	CCB_ARB_combo
876533	Amlodipine 5 MG / telmisartan 80 MG Oral Tablet [Twynsta 80/5]	CCB_ARB_combo
1000005	Amlodipine 5 MG / Hydrochlorothiazide 25 MG / Olmesartan medoxomil 40 MG Oral Tablet [Tribenzor 40/5/25]	diuretic_CCB_ARB_triple
1000000	Amlodipine 5 MG / Hydrochlorothiazide 12.5 MG / Olmesartan medoxomil 40 MG Oral Tablet [Tribenzor 40/5/12.5]	diuretic_CCB_ARB_triple
999995	Amlodipine 10 MG / Hydrochlorothiazide 25 MG / Olmesartan medoxomil 40 MG Oral Tablet [Tribenzor 40/10/25]	diuretic_CCB_ARB_triple
999990	Amlodipine 10 MG / Hydrochlorothiazide 12.5 MG / Olmesartan medoxomil 40 MG Oral Tablet [Tribenzor 40/10/12.5]	diuretic_CCB_ARB_triple
999971	Amlodipine 5 MG / Hydrochlorothiazide 12.5 MG / Olmesartan medoxomil 20 MG Oral Tablet [Tribenzor 20/5/12.5]	diuretic_CCB_ARB_triple
310661	Guanabenz 16 MG Oral Tablet	centrally acting
372364	Guanabenz Oral Tablet	centrally acting
197743	Guanabenz 4 MG Oral Tablet	centrally acting
197744	Guanabenz 8 MG Oral Tablet	centrally acting
206389	Guanabenz 8 MG Oral Tablet [Wytensin]	centrally acting
206387	Guanabenz 4 MG Oral Tablet [Wytensin]	centrally acting
201354	Methyldopa 125 MG Oral Tablet [Aldomet]	centrally_acting
201355	Methyldopa 250 MG Oral Tablet [Aldomet]	centrally_acting
201358	Methyldopa 500 MG Oral Tablet [Aldomet]	centrally_acting
201361	Methyldopa 50 MG/ML Oral Suspension [Aldomet]	centrally_acting
201352	Clonidine Hydrochloride 0.25 MG Extended Release Capsule [Catapres Perlonget]	centrally_acting
884187	Clonidine Hydrochloride 0.2 MG Oral Tablet [Catapres]	centrally_acting
884191	Clonidine Hydrochloride 0.3 MG Oral Tablet [Catapres]	centrally_acting
884175	Clonidine Hydrochloride 0.1 MG Oral Tablet [Catapres]	centrally_acting
376862	Clonidine Transdermal Patch	centrally_acting
885879	Clonidine Hydrochloride 0.1 MG/ML Extended Release Suspension	centrally_acting
885878	24 HR Clonidine Hydrochloride 0.1 MG/ML Extended Release Suspension	centrally_acting
1360022	Clonidine 0.00417 MG/HR Transdermal Patch	centrally_acting
1360044	Clonidine 0.0125 MG/HR Transdermal Patch	centrally_acting
1360120	Clonidine 0.00833 MG/HR Transdermal Patch	centrally_acting
998675	168 HR Clonidine 0.00833 MG/HR Transdermal Patch	centrally_acting
998679	168 HR Clonidine 0.0125 MG/HR Transdermal Patch	centrally_acting
998671	168 HR Clonidine 0.00417 MG/HR Transdermal Patch	centrally_acting
1233790	Clonidine Hydrochloride 0.15 MG Oral Capsule	centrally_acting
1233789	Clonidine Hydrochloride 0.15 MG Extended Release Capsule	centrally_acting
1087323	Clonidine Hydrochloride 0.17 MG Extended Release Tablet	centrally_acting
1233709	Clonidine Hydrochloride 0.15 MG Oral Tablet	centrally_acting
1233786	Clonidine Hydrochloride 0.075 MG Oral Tablet	centrally_acting
1233785	Clonidine Hydrochloride 0.075 MG Oral Capsule	centrally_acting
892795	Clonidine Hydrochloride 0.25 MG Extended Release Oral Capsule	centrally_acting
885883	Clonidine Hydrochloride 0.3 MG Extended Release Oral Tablet	centrally_acting
885881	Clonidine Hydrochloride 0.2 MG Extended Release Oral Tablet	centrally_acting
884185	Clonidine Hydrochloride 0.2 MG Oral Tablet	centrally_acting
884173	Clonidine Hydrochloride 0.1 MG Oral Tablet	centrally_acting
884189	Clonidine Hydrochloride 0.3 MG Oral Tablet	centrally_acting
1013935	Clonidine Hydrochloride 0.1 MG Extended Release Tablet	centrally_acting
892791	Clonidine Hydrochloride 0.025 MG Oral Tablet	centrally_acting
892789	Clonidine Hydrochloride 0.3 MG Oral Capsule	centrally_acting
1087322	24 HR Clonidine Hydrochloride 0.17 MG Extended Release Tablet	centrally_acting
885882	24 HR Clonidine Hydrochloride 0.3 MG Extended Release Oral Tablet	centrally_acting
885880	24 HR Clonidine Hydrochloride 0.2 MG Extended Release Oral Tablet	centrally_acting
1013937	12 HR Clonidine Hydrochloride 0.2 MG Extended Release Tablet	centrally_acting
1013930	12 HR Clonidine Hydrochloride 0.1 MG Extended Release Tablet	centrally_acting
885790	Clonidine Extended Release Suspension	centrally_acting
375716	Clonidine Oral Capsule	centrally_acting
885794	Clonidine Extended Release Tablet	centrally_acting
371581	Clonidine Extended Release Capsule	centrally_acting
371583	Clonidine Oral Tablet	centrally_acting
372368	Guanfacine Oral Tablet	centrally_acting
197746	Guanfacine 2 MG Oral Tablet	centrally_acting
197745	Guanfacine 1 MG Oral Tablet	centrally_acting
411774	Methyldopa 250 MG Extended Release Oral Capsule	centrally_acting
411773	Methyldopa 350 MG Extended Release Oral Capsule	centrally_acting
411775	Methyldopa 175 MG Extended Release Oral Capsule	centrally_acting
197956	Methyldopa 250 MG Oral Tablet	centrally_acting
197958	Methyldopa 500 MG Oral Tablet	centrally_acting
197957	Methyldopa 50 MG/ML Oral Suspension	centrally_acting
197955	Methyldopa 125 MG Oral Tablet	centrally_acting
311645	Methyldopa 250 MG Extended Release Tablet	centrally_acting
376259	Methyldopa Oral Capsule	centrally_acting
372854	Methyldopa Oral Suspension	centrally_acting
372855	Methyldopa Oral Tablet	centrally_acting
104357	Methyldopa 250 MG Oral Capsule	centrally_acting
446452	Methyldopa Extended Release Capsule	centrally_acting
375876	Methyldopa Extended Release Tablet	centrally_acting
206412	Guanfacine 1 MG Oral Tablet [Tenex]	centrally_acting
206413	Guanfacine 2 MG Oral Tablet [Tenex]	centrally_acting
977950	Amiloride Hydrochloride 2.5 MG / Hydrochlorothiazide 25 MG Oral Tablet	combo_diuretic
977883	Amiloride Hydrochloride 5 MG / Hydrochlorothiazide 50 MG Oral Tablet	combo_diuretic
370848	Amiloride / Hydrochlorothiazide Oral Solution	combo_diuretic
370638	Amiloride / Hydrochlorothiazide Oral Tablet	combo_diuretic
251268	Amiloride 1 MG/ML / Hydrochlorothiazide 10 MG/ML Oral Solution	combo_diuretic
539539	Hydrochlorothiazide 25 MG / Triamterene 50 MG Oral Capsule [Dyazide]	combo_diuretic
208124	Hydrochlorothiazide 25 MG / Triamterene 37.5 MG Oral Capsule [Dyazide]	combo_diuretic
93252	Hydrochlorothiazide 50 MG / Triamterene 75 MG Oral Tablet [Maxzide]	combo_diuretic
93253	Hydrochlorothiazide 25 MG / Triamterene 37.5 MG Oral Tablet [Maxzide]	combo_diuretic
977885	Amiloride Hydrochloride 5 MG / Hydrochlorothiazide 50 MG Oral Tablet [Moduretic 5-50]	combo_diuretic
308617	Bendroflumethiazide 5 MG Extended Release Tablet	Thiazide_diuretic
197394	Bendroflumethiazide 5 MG Oral Tablet	Thiazide_diuretic
197393	Bendroflumethiazide 10 MG Oral Tablet	Thiazide_diuretic
371004	Bendroflumethiazide Oral Tablet	Thiazide_diuretic
375773	Bendroflumethiazide Extended Release Tablet	Thiazide_diuretic
308614	Bendroflumethiazide 2.5 MG Oral Tablet	Thiazide_diuretic
429502	Bendroflumethiazide 1.25 MG Oral Tablet	Thiazide_diuretic
346505	Chlorothiazide 500 MG/ML Injectable Solution	Thiazide_diuretic
197475	Chlorothiazide 250 MG Oral Tablet	Thiazide_diuretic
197476	Chlorothiazide 500 MG Oral Tablet	Thiazide_diuretic
484152	Chlorothiazide 28 MG/ML Injectable Solution	Thiazide_diuretic
309198	Chlorothiazide 50 MG/ML Oral Suspension	Thiazide_diuretic
371409	Chlorothiazide Oral Suspension	Thiazide_diuretic
376874	Chlorothiazide Injectable Solution	Thiazide_diuretic
371410	Chlorothiazide Oral Tablet	Thiazide_diuretic
371472	Chlorthalidone Oral Tablet	Thiazide_diuretic
197498	Chlorthalidone 15 MG Oral Tablet	Thiazide_diuretic
197497	Chlorthalidone 100 MG Oral Tablet	Thiazide_diuretic
197500	Chlorthalidone 50 MG Oral Tablet	Thiazide_diuretic
197499	Chlorthalidone 25 MG Oral Tablet	Thiazide_diuretic
428539	Chlorthalidone 12.5 MG Oral Tablet	Thiazide_diuretic
200799	Methyclothiazide 5 MG Oral Tablet [Enduron]	Thiazide_diuretic
207089	Methyclothiazide 2.5 MG Oral Tablet [Enduron]	Thiazide_diuretic
207942	Hydrochlorothiazide 50 MG Oral Tablet [Esidrix]	Thiazide_diuretic
207936	Hydrochlorothiazide 25 MG Oral Tablet [Esidrix]	Thiazide_diuretic
199903	Hydrochlorothiazide 12.5 MG Oral Capsule	Thiazide_diuretic
310798	Hydrochlorothiazide 25 MG Oral Tablet	Thiazide_diuretic
314020	Hydrochlorothiazide 100 MG/ML Oral Solution	Thiazide_diuretic
310813	Hydrochlorothiazide 10 MG/ML Oral Solution	Thiazide_diuretic
370635	Hydrochlorothiazide Oral Tablet	Thiazide_diuretic
370637	Hydrochlorothiazide Oral Solution	Thiazide_diuretic
370636	Hydrochlorothiazide Oral Capsule	Thiazide_diuretic
197769	Hydrochlorothiazide 100 MG Oral Tablet	Thiazide_diuretic
197770	Hydrochlorothiazide 50 MG Oral Tablet	Thiazide_diuretic
429503	Hydrochlorothiazide 12.5 MG Oral Tablet	Thiazide_diuretic
370682	Indapamide Oral Tablet	Thiazide_diuretic
197815	Indapamide 1.25 MG Oral Tablet	Thiazide_diuretic
197816	Indapamide 2.5 MG Oral Tablet	Thiazide_diuretic
411160	Indapamide 2.5 MG Oral Capsule	Thiazide_diuretic
440585	Indapamide Oral Capsule	Thiazide_diuretic
250529	Indapamide 1.5 MG Extended Release Oral Tablet	Thiazide_diuretic
372468	Indapamide Extended Release Tablet	Thiazide_diuretic
433844	24 HR Indapamide 1.5 MG Extended Release Oral Tablet	Thiazide_diuretic
206946	Indapamide 2.5 MG Oral Tablet [Lozol]	Thiazide_diuretic
206945	Indapamide 1.25 MG Oral Tablet [Lozol]	Thiazide_diuretic
197951	Methyclothiazide 5 MG Oral Tablet	Thiazide_diuretic
197950	Methyclothiazide 2.5 MG Oral Tablet	Thiazide_diuretic
372847	Methyclothiazide Oral Tablet	Thiazide_diuretic
311671	Metolazone 5 MG Oral Tablet	Thiazide_diuretic
372888	Metolazone Oral Tablet	Thiazide_diuretic
197978	Metolazone 10 MG Oral Tablet	Thiazide_diuretic
197977	Metolazone 0.5 MG Oral Tablet	Thiazide_diuretic
197979	Metolazone 2.5 MG Oral Tablet	Thiazide_diuretic
153208	Indapamide 1.5 MG Extended Release Tablet [Natrilix SR]	Thiazide_diuretic
202225	Indapamide 2.5 MG Oral Tablet [Natrilix]	Thiazide_diuretic
198110	Polythiazide 1 MG Oral Tablet	Thiazide_diuretic
198112	Polythiazide 4 MG Oral Tablet	Thiazide_diuretic
198111	Polythiazide 2 MG Oral Tablet	Thiazide_diuretic
373514	Polythiazide Oral Tablet	Thiazide_diuretic
207271	Metolazone 2.5 MG Oral Tablet [Zaroxolyn]	Thiazide_diuretic
207272	Metolazone 5 MG Oral Tablet [Zaroxolyn]	Thiazide_diuretic
207276	Metolazone 10 MG Oral Tablet [Zaroxolyn]	Thiazide_diuretic
809858	Hydrochlorothiazide 12.5 MG / quinapril 20 MG Oral Tablet [Accuretic 20/12.5]	diuretic_ACE_combo
809854	Hydrochlorothiazide 12.5 MG / quinapril 10 MG Oral Tablet [Accuretic 10/12.5]	diuretic_ACE_combo
882559	Hydrochlorothiazide 25 MG / quinapril 20 MG Oral Tablet [Accuretic 20/25]	diuretic_ACE_combo
898367	Benazepril hydrochloride 20 MG / Hydrochlorothiazide 12.5 MG Oral Tablet	diuretic_ACE_combo
898362	Benazepril hydrochloride 10 MG / Hydrochlorothiazide 12.5 MG Oral Tablet	diuretic_ACE_combo
898378	Benazepril hydrochloride 5 MG / Hydrochlorothiazide 6.25 MG Oral Tablet	diuretic_ACE_combo
898372	Benazepril hydrochloride 20 MG / Hydrochlorothiazide 25 MG Oral Tablet	diuretic_ACE_combo
371000	benazepril / Hydrochlorothiazide Oral Tablet	diuretic_ACE_combo
211053	Captopril 25 MG / Hydrochlorothiazide 15 MG Oral Tablet [Capozide 25/15]	diuretic_ACE_combo
211072	Captopril 25 MG / Hydrochlorothiazide 25 MG Oral Tablet [Capozide 25/25]	diuretic_ACE_combo
790297	Captopril 50 MG / Hydrochlorothiazide 15 MG Oral Tablet [Capozide 50/15]	diuretic_ACE_combo
790296	Captopril 50 MG / Hydrochlorothiazide 25 MG Oral Tablet [Capozide 50/25]	diuretic_ACE_combo
428813	Captopril 12.5 MG / Hydrochlorothiazide 25 MG Oral Tablet	diuretic_ACE_combo
428812	Captopril 25 MG / Hydrochlorothiazide 50 MG Oral Tablet	diuretic_ACE_combo
371253	Captopril / Hydrochlorothiazide Oral Tablet	diuretic_ACE_combo
197438	Captopril 50 MG / Hydrochlorothiazide 15 MG Oral Tablet	diuretic_ACE_combo
197439	Captopril 50 MG / Hydrochlorothiazide 25 MG Oral Tablet	diuretic_ACE_combo
197437	Captopril 25 MG / Hydrochlorothiazide 25 MG Oral Tablet	diuretic_ACE_combo
197436	Captopril 25 MG / Hydrochlorothiazide 15 MG Oral Tablet	diuretic_ACE_combo
104370	Captopril 25 MG / Hydrochlorothiazide 12.5 MG Oral Tablet	diuretic_ACE_combo
858824	Enalapril Maleate 5 MG / Hydrochlorothiazide 12.5 MG Oral Tablet	diuretic_ACE_combo
858828	Enalapril Maleate 10 MG / Hydrochlorothiazide 25 MG Oral Tablet	diuretic_ACE_combo
858921	Enalapril Maleate 20 MG / Hydrochlorothiazide 12.5 MG Oral Tablet	diuretic_ACE_combo
428808	Enalapril 20 MG / Hydrochlorothiazide 6 MG Oral Tablet	diuretic_ACE_combo
349449	Enalapril 10 MG / Hydrochlorothiazide 12.5 MG Oral Tablet	diuretic_ACE_combo
372006	Enalapril / Hydrochlorothiazide Oral Tablet	diuretic_ACE_combo
1299873	Hydrochlorothiazide 12.5 MG / Moexipril hydrochloride 7.5 MG Oral Tablet [Uniretic 7.5/12.5]	diuretic_ACE_combo
1299959	Hydrochlorothiazide 25 MG / Moexipril hydrochloride 15 MG Oral Tablet [Uniretic 15/25]	diuretic_ACE_combo
1299861	Hydrochlorothiazide 12.5 MG / Moexipril hydrochloride 15 MG Oral Tablet [Uniretic 15/12.5]	diuretic_ACE_combo
858827	Enalapril Maleate 5 MG / Hydrochlorothiazide 12.5 MG Oral Tablet [Vaseretic]	diuretic_ACE_combo
858830	Enalapril Maleate 10 MG / Hydrochlorothiazide 25 MG Oral Tablet [Vaseretic]	diuretic_ACE_combo
823986	Hydrochlorothiazide 12.5 MG / Lisinopril 10 MG Oral Tablet [Zestoretic 10/12.5]	diuretic_ACE_combo
823982	Hydrochlorothiazide 12.5 MG / Lisinopril 20 MG Oral Tablet [Zestoretic 20/12.5]	diuretic_ACE_combo
823971	Hydrochlorothiazide 25 MG / Lisinopril 20 MG Oral Tablet [Zestoretic 20/25]	diuretic_ACE_combo
823942	Hydrochlorothiazide 25 MG / irbesartan 300 MG Oral Tablet [Avalide 300/25]	diuretic_ARB_combo
823938	Hydrochlorothiazide 12.5 MG / irbesartan 300 MG Oral Tablet [Avalide 300/12.5]	diuretic_ARB_combo
823934	Hydrochlorothiazide 12.5 MG / irbesartan 150 MG Oral Tablet [Avalide 150/12.5]	diuretic_ARB_combo
1235144	azilsartan medoxomil 40 MG / Chlorthalidone 12.5 MG Oral Tablet	diuretic_ARB_combo
1235151	azilsartan medoxomil 40 MG / Chlorthalidone 25 MG Oral Tablet	diuretic_ARB_combo
1235307	azilsartan medoxomil 80 MG / Chlorthalidone 12.5 MG Oral Tablet	diuretic_ARB_combo
1235142	azilsartan / Chlorthalidone Oral Tablet	diuretic_ARB_combo
979466	Hydrochlorothiazide 12.5 MG / Losartan Potassium 100 MG Oral Tablet [Hyzaar 100/12.5]	diuretic_ARB_combo
979473	Hydrochlorothiazide 25 MG / Losartan Potassium 100 MG Oral Tablet [Hyzaar 100/25]	diuretic_ARB_combo
979470	Hydrochlorothiazide 12.5 MG / Losartan Potassium 50 MG Oral Tablet [Hyzaar 50/12.5]	diuretic_ARB_combo
152916	Atenolol 50 MG / Chlorthalidone 12.5 MG Oral Tablet	diuretic_BB_combo
197382	Atenolol 100 MG / Chlorthalidone 25 MG Oral Tablet	diuretic_BB_combo
197383	Atenolol 50 MG / Chlorthalidone 25 MG Oral Tablet	diuretic_BB_combo
370958	Atenolol / Chlorthalidone Oral Capsule	diuretic_BB_combo
249567	Atenolol 50 MG / Chlorthalidone 12.5 MG Oral Capsule	diuretic_BB_combo
370620	Atenolol / Chlorthalidone Oral Tablet	diuretic_BB_combo
854908	Bisoprolol Fumarate 10 MG / Hydrochlorothiazide 6.25 MG Oral Tablet	diuretic_BB_combo
854919	Bisoprolol Fumarate 5 MG / Hydrochlorothiazide 6.25 MG Oral Tablet	diuretic_BB_combo
854916	Bisoprolol Fumarate 2.5 MG / Hydrochlorothiazide 6.25 MG Oral Tablet	diuretic_BB_combo
437986	Bisoprolol 5 MG / Hydrochlorothiazide 12.5 MG Oral Tablet	diuretic_BB_combo
427556	Bisoprolol 10 MG / Hydrochlorothiazide 25 MG Oral Tablet	diuretic_BB_combo
371103	Bisoprolol / Hydrochlorothiazide Oral Tablet	diuretic_BB_combo
208003	Bendroflumethiazide 5 MG / Nadolol 40 MG Oral Tablet [Corzide 40/5]	diuretic_BB_combo
208029	Bendroflumethiazide 5 MG / Nadolol 80 MG Oral Tablet [Corzide 80/5]	diuretic_BB_combo
866477	Hydrochlorothiazide 12.5 MG / Metoprolol Tartrate 50 MG Extended Release Tablet [Dutoprol 50/12.5]	diuretic_BB_combo
866466	Hydrochlorothiazide 12.5 MG / Metoprolol Tartrate 25 MG Extended Release Tablet [Dutoprol 25/12.5]	diuretic_BB_combo
866457	Hydrochlorothiazide 12.5 MG / Metoprolol Tartrate 100 MG Extended Release Tablet [Dutoprol 100/12.5]	diuretic_BB_combo
866475	24 HR Hydrochlorothiazide 12.5 MG / Metoprolol Tartrate 50 MG Extended Release Tablet [Dutoprol 50/12.5]	diuretic_BB_combo
866464	24 HR Hydrochlorothiazide 12.5 MG / Metoprolol Tartrate 25 MG Extended Release Tablet [Dutoprol 25/12.5]	diuretic_BB_combo
866455	24 HR Hydrochlorothiazide 12.5 MG / Metoprolol Tartrate 100 MG Extended Release Tablet [Dutoprol 100/12.5]	diuretic_BB_combo
856426	Hydrochlorothiazide 25 MG / Propranolol Hydrochloride 40 MG Oral Tablet [Inderide 40/25]	diuretic_BB_combo
856433	Hydrochlorothiazide 25 MG / Propranolol Hydrochloride 80 MG Oral Tablet [Inderide 80/25]	diuretic_BB_combo
856587	Hydrochlorothiazide 50 MG / Propranolol Hydrochloride 120 MG Extended Release Capsule [Inderide 120/50]	diuretic_BB_combo
856592	Hydrochlorothiazide 50 MG / Propranolol Hydrochloride 160 MG Extended Release Capsule [Inderide 160/50]	diuretic_BB_combo
856597	Hydrochlorothiazide 50 MG / Propranolol Hydrochloride 80 MG Extended Release Capsule [Inderide 80/50]	diuretic_BB_combo
856586	24 HR Hydrochlorothiazide 50 MG / Propranolol Hydrochloride 120 MG Extended Release Capsule [Inderide 120/50]	diuretic_BB_combo
856591	24 HR Hydrochlorothiazide 50 MG / Propranolol Hydrochloride 160 MG Extended Release Capsule [Inderide 160/50]	diuretic_BB_combo
856596	24 HR Hydrochlorothiazide 50 MG / Propranolol Hydrochloride 80 MG Extended Release Capsule [Inderide 80/50]	diuretic_BB_combo
746030	Atenolol 50 MG / Chlorthalidone 25 MG Oral Tablet [Tenoretic 50]	diuretic_BB_combo
746023	Atenolol 100 MG / Chlorthalidone 25 MG Oral Tablet [Tenoretic 100]	diuretic_BB_combo
854910	Bisoprolol Fumarate 10 MG / Hydrochlorothiazide 6.25 MG Oral Tablet [Ziac 10/6.25]	diuretic_BB_combo
854918	Bisoprolol Fumarate 2.5 MG / Hydrochlorothiazide 6.25 MG Oral Tablet [Ziac 2.5/6.25]	diuretic_BB_combo
854921	Bisoprolol Fumarate 5 MG / Hydrochlorothiazide 6.25 MG Oral Tablet [Ziac 5/6.25]	diuretic_BB_combo
688645	Hydrochlorothiazide 25 MG / Methyldopa 250 MG Oral Tablet [Aldoril]	diuretic_central_combo
688643	Hydrochlorothiazide 15 MG / Methyldopa 250 MG Oral Tablet [Aldoril]	diuretic_central_combo
688649	Hydrochlorothiazide 50 MG / Methyldopa 500 MG Oral Tablet [Aldoril]	diuretic_central_combo
688647	Hydrochlorothiazide 30 MG / Methyldopa 500 MG Oral Tablet [Aldoril]	diuretic_central_combo
884207	Chlorthalidone 15 MG / Clonidine Hydrochloride 0.3 MG Oral Tablet [Clorpres 0.3/15]	diuretic_central_combo
884196	Chlorthalidone 15 MG / Clonidine Hydrochloride 0.1 MG Oral Tablet [Clorpres 0.1/15]	diuretic_central_combo
884202	Chlorthalidone 15 MG / Clonidine Hydrochloride 0.2 MG Oral Tablet [Clorpres 0.2/15]	diuretic_central_combo
977887	Amiloride Hydrochloride 1 MG/ML Oral Solution	diuretic_Ksparing
977880	Amiloride Hydrochloride 5 MG Oral Tablet	diuretic_Ksparing
370849	Amiloride Oral Solution	diuretic_Ksparing
562147	Amiloride 5 MG/ML Oral Solution	diuretic_Ksparing
370564	Amiloride Oral Tablet	diuretic_Ksparing
208674	Triamterene 100 MG Oral Capsule [Dyrenium]	diuretic_Ksparing
208675	Triamterene 50 MG Oral Capsule [Dyrenium]	diuretic_Ksparing
977882	Amiloride Hydrochloride 5 MG Oral Tablet [Midamor]	diuretic_Ksparing
374194	Triamterene Oral Tablet	diuretic_Ksparing
374193	Triamterene Oral Capsule	diuretic_Ksparing
198313	Triamterene 50 MG Oral Capsule	diuretic_Ksparing
198312	Triamterene 100 MG Oral Capsule	diuretic_Ksparing
245283	Triamterene 50 MG Oral Tablet	diuretic_Ksparing
245284	Triamterene 100 MG Oral Tablet	diuretic_Ksparing
1011713	aliskiren 150 MG / Hydrochlorothiazide 25 MG Oral Tablet	diuretic_renin_combo
1011710	aliskiren 150 MG / Hydrochlorothiazide 12.5 MG Oral Tablet	diuretic_renin_combo
754717	aliskiren / Hydrochlorothiazide Oral Tablet	diuretic_renin_combo
1011750	aliskiren 300 MG / Hydrochlorothiazide 12.5 MG Oral Tablet	diuretic_renin_combo
1011753	aliskiren 300 MG / Hydrochlorothiazide 25 MG Oral Tablet	diuretic_renin_combo
208082	torsemide 5 MG Oral Tablet [Demadex]	loop_diuretic
208076	torsemide 10 MG Oral Tablet [Demadex]	loop_diuretic
208080	torsemide 100 MG Oral Tablet [Demadex]	loop_diuretic
208081	torsemide 20 MG Oral Tablet [Demadex]	loop_diuretic
876422	torsemide 10 MG/ML Injectable Solution [Demadex]	loop_diuretic
1359513	Furosemide 10 MG/ML Prefilled Syringe	loop_diuretic
727573	Furosemide Prefilled Syringe	loop_diuretic
415657	Furosemide 0.8 MG/ML Injectable Solution	loop_diuretic
248652	Furosemide 25 MG Oral Tablet	loop_diuretic
248657	Furosemide 50 MG Oral Tablet	loop_diuretic
415574	Furosemide 1.6 MG/ML Injectable Solution	loop_diuretic
415573	Furosemide 5 MG/ML Injectable Solution	loop_diuretic
415575	Furosemide 0.4 MG/ML Injectable Solution	loop_diuretic
415572	Furosemide 2.5 MG/ML Injectable Solution	loop_diuretic
252484	Furosemide 20 MG/ML Injectable Solution	loop_diuretic
1233851	Furosemide 1 MG/ML Injectable Solution	loop_diuretic
372281	Furosemide Oral Tablet	loop_diuretic
372278	Furosemide Oral Capsule	loop_diuretic
249815	Furosemide 20 MG/ML Oral Solution	loop_diuretic
372280	Furosemide Oral Solution	loop_diuretic
630032	Furosemide 12.5 MG Oral Tablet	loop_diuretic
95600	Furosemide Injectable Solution	loop_diuretic
313988	Furosemide 40 MG Oral Tablet	loop_diuretic
104220	Furosemide 4 MG/ML Oral Solution	loop_diuretic
204154	Furosemide 50 MG/ML Injectable Solution	loop_diuretic
428541	Furosemide 125 MG Oral Tablet	loop_diuretic
428540	Furosemide 250 MG Oral Tablet	loop_diuretic
310429	Furosemide 20 MG Oral Tablet	loop_diuretic
1233658	Furosemide 2 MG/ML Injectable Solution	loop_diuretic
249579	Furosemide 40 MG Oral Capsule	loop_diuretic
199610	Furosemide 500 MG Oral Tablet	loop_diuretic
282452	Furosemide 10 MG/ML Injectable Solution	loop_diuretic
197731	Furosemide 8 MG/ML Oral Solution	loop_diuretic
197730	Furosemide 10 MG/ML Oral Solution	loop_diuretic
197732	Furosemide 80 MG Oral Tablet	loop_diuretic
251308	Furosemide 1 MG/ML Oral Solution	loop_diuretic
899155	2 ML Furosemide 10 MG/ML Prefilled Syringe	loop_diuretic
727574	10 ML Furosemide 10 MG/ML Prefilled Syringe	loop_diuretic
727575	4 ML Furosemide 10 MG/ML Prefilled Syringe	loop_diuretic
727845	8 ML Furosemide 10 MG/ML Prefilled Syringe	loop_diuretic
205726	Furosemide 10 MG/ML Oral Solution [Lasix]	loop_diuretic
104221	Furosemide 1 MG/ML Oral Solution [Lasix]	loop_diuretic
205732	Furosemide 80 MG Oral Tablet [Lasix]	loop_diuretic
104218	Furosemide 500 MG Oral Tablet [Lasix]	loop_diuretic
200801	Furosemide 20 MG Oral Tablet [Lasix]	loop_diuretic
200809	Furosemide 40 MG Oral Tablet [Lasix]	loop_diuretic
200814	Furosemide 10 MG/ML Injectable Solution [Lasix]	loop_diuretic
121073	Furosemide 50 MG/ML Injectable Solution [Lasix]	loop_diuretic
374168	torsemide Oral Tablet	loop_diuretic
377176	torsemide Injectable Solution	loop_diuretic
250044	torsemide 2.5 MG Oral Tablet	loop_diuretic
427474	torsemide 200 MG Oral Tablet	loop_diuretic
251746	torsemide 5 MG/ML Injectable Solution	loop_diuretic
132604	torsemide 10 MG/ML Injectable Solution	loop_diuretic
198372	torsemide 5 MG Oral Tablet	loop_diuretic
198371	torsemide 20 MG Oral Tablet	loop_diuretic
198370	torsemide 100 MG Oral Tablet	loop_diuretic
198369	torsemide 10 MG Oral Tablet	loop_diuretic
897743	Verapamil hydrochloride 40 MG Oral Tablet [Calan]	CCB
897667	Verapamil hydrochloride 120 MG Oral Tablet [Calan]	CCB
897661	Verapamil hydrochloride 120 MG Extended Release Tablet [Calan]	CCB
897680	Verapamil hydrochloride 240 MG Extended Release Tablet [Calan]	CCB
897676	Verapamil hydrochloride 180 MG Extended Release Tablet [Calan]	CCB
897685	Verapamil hydrochloride 80 MG Oral Tablet [Calan]	CCB
901468	24 HR Verapamil hydrochloride 120 MG Extended Release Tablet [Calan]	CCB
1359797	Diltiazem Hydrochloride 5 MG/ML Prefilled Syringe [Cardizem]	CCB
831137	Diltiazem Hydrochloride 90 MG Oral Tablet [Cardizem]	CCB
831055	Diltiazem Hydrochloride 120 MG Oral Tablet [Cardizem]	CCB
845173	Diltiazem Hydrochloride 300 MG Extended Release Capsule [Cardizem]	CCB
845172	Diltiazem Hydrochloride 360 MG Extended Release Capsule [Cardizem]	CCB
845174	Diltiazem Hydrochloride 240 MG Extended Release Capsule [Cardizem]	CCB
845181	Diltiazem Hydrochloride 180 MG Extended Release Tablet [Cardizem]	CCB
845180	Diltiazem Hydrochloride 120 MG Extended Release Tablet [Cardizem]	CCB
845183	Diltiazem Hydrochloride 300 MG Extended Release Tablet [Cardizem]	CCB
845182	Diltiazem Hydrochloride 240 MG Extended Release Tablet [Cardizem]	CCB
845186	Diltiazem Hydrochloride 420 MG Extended Release Tablet [Cardizem]	CCB
845185	Diltiazem Hydrochloride 360 MG Extended Release Tablet [Cardizem]	CCB
845176	Diltiazem Hydrochloride 120 MG Extended Release Capsule [Cardizem]	CCB
845175	Diltiazem Hydrochloride 180 MG Extended Release Capsule [Cardizem]	CCB
845178	Diltiazem Hydrochloride 90 MG Extended Release Capsule [Cardizem]	CCB
845177	Diltiazem Hydrochloride 60 MG Extended Release Capsule [Cardizem]	CCB
833201	Diltiazem Hydrochloride 1 MG/ML Injectable Solution [Cardizem]	CCB
833223	Diltiazem Hydrochloride 5 MG/ML Injectable Solution [Cardizem]	CCB
833219	Diltiazem Hydrochloride 30 MG Oral Tablet [Cardizem]	CCB
834393	Diltiazem Hydrochloride 60 MG Oral Tablet [Cardizem]	CCB
830839	24 HR Diltiazem Hydrochloride 240 MG Extended Release Capsule [Cardizem]	CCB
830803	24 HR Diltiazem Hydrochloride 300 MG Extended Release Capsule [Cardizem]	CCB
830798	24 HR Diltiazem Hydrochloride 360 MG Extended Release Capsule [Cardizem]	CCB
830898	24 HR Diltiazem Hydrochloride 360 MG Extended Release Tablet [Cardizem]	CCB
830883	24 HR Diltiazem Hydrochloride 300 MG Extended Release Tablet [Cardizem]	CCB
830880	24 HR Diltiazem Hydrochloride 240 MG Extended Release Tablet [Cardizem]	CCB
830878	24 HR Diltiazem Hydrochloride 180 MG Extended Release Tablet [Cardizem]	CCB
830876	24 HR Diltiazem Hydrochloride 120 MG Extended Release Tablet [Cardizem]	CCB
830873	12 HR Diltiazem Hydrochloride 120 MG Extended Release Capsule [Cardizem]	CCB
830871	12 HR Diltiazem Hydrochloride 90 MG Extended Release Capsule [Cardizem]	CCB
830867	12 HR Diltiazem Hydrochloride 60 MG Extended Release Capsule [Cardizem]	CCB
830863	24 HR Diltiazem Hydrochloride 120 MG Extended Release Capsule [Cardizem]	CCB
830847	24 HR Diltiazem Hydrochloride 180 MG Extended Release Capsule [Cardizem]	CCB
830902	24 HR Diltiazem Hydrochloride 420 MG Extended Release Tablet [Cardizem]	CCB
833197	5 ML Diltiazem Hydrochloride 5 MG/ML Prefilled Syringe [Cardizem]	CCB
901526	Verapamil hydrochloride 240 MG Extended Release Tablet [Covera]	CCB
901523	Verapamil hydrochloride 180 MG Extended Release Tablet [Covera]	CCB
901522	24 HR Verapamil hydrochloride 180 MG Extended Release Tablet [Covera]	CCB
901525	24 HR Verapamil hydrochloride 240 MG Extended Release Tablet [Covera]	CCB
845196	Diltiazem Hydrochloride 180 MG Extended Release Capsule [Dilt]	CCB
845190	Diltiazem Hydrochloride 120 MG Extended Release Capsule [Dilt]	CCB
845205	Diltiazem Hydrochloride 300 MG Extended Release Capsule [Dilt]	CCB
845198	Diltiazem Hydrochloride 240 MG Extended Release Capsule [Dilt]	CCB
831252	24 HR Diltiazem Hydrochloride 180 MG Extended Release Capsule [Dilt]	CCB
831215	24 HR Diltiazem Hydrochloride 120 MG Extended Release Capsule [Dilt]	CCB
831285	24 HR Diltiazem Hydrochloride 240 MG Extended Release Capsule [Dilt]	CCB
831337	24 HR Diltiazem Hydrochloride 300 MG Extended Release Capsule [Dilt]	CCB
1359734	Diltiazem Hydrochloride 5 MG/ML Prefilled Syringe	CCB
762947	Diltiazem Prefilled Syringe	CCB
849869	Diltiazem Hydrochloride 100 MG Extended Release Capsule	CCB
845214	Diltiazem Hydrochloride 200 MG Extended Release Capsule	CCB
845184	Diltiazem Hydrochloride 360 MG Extended Release Tablet	CCB
831271	Diltiazem Hydrochloride 240 MG Extended Release Oral Tablet	CCB
831274	Diltiazem Hydrochloride 240 MG Extended Release Oral Capsule	CCB
831230	Diltiazem Hydrochloride 180 MG Extended Release Oral Tablet	CCB
831233	Diltiazem Hydrochloride 180 MG Extended Release Oral Capsule	CCB
831117	Diltiazem Hydrochloride 120 MG Extended Release Oral Tablet	CCB
831150	Diltiazem Hydrochloride 120 MG Extended Release Oral Capsule	CCB
831021	Diltiazem Hydrochloride 90 MG Extended Release Oral Tablet	CCB
831022	Diltiazem Hydrochloride 90 MG Extended Release Oral Capsule	CCB
830922	Diltiazem Hydrochloride 60 MG Extended Release Oral Capsule	CCB
830979	Diltiazem Hydrochloride 60 MG Extended Release Oral Tablet	CCB
831350	Diltiazem Hydrochloride 420 MG Extended Release Oral Tablet	CCB
831351	Diltiazem Hydrochloride 420 MG Extended Release Oral Capsule	CCB
831313	Diltiazem Hydrochloride 300 MG Extended Release Oral Capsule	CCB
831339	Diltiazem Hydrochloride 360 MG Extended Release Oral Capsule	CCB
831312	Diltiazem Hydrochloride 300 MG Extended Release Oral Tablet	CCB
831012	Diltiazem Hydrochloride 60 MG Oral Capsule	CCB
831054	Diltiazem Hydrochloride 120 MG Oral Tablet	CCB
831103	Diltiazem Hydrochloride 60 MG Oral Tablet	CCB
831102	Diltiazem Hydrochloride 90 MG Oral Tablet	CCB
831229	Diltiazem Hydrochloride 180 MG Oral Tablet	CCB
833199	Diltiazem Hydrochloride 1 MG/ML Injectable Solution	CCB
833217	Diltiazem Hydrochloride 30 MG Oral Tablet	CCB
833222	Diltiazem Hydrochloride 5 MG/ML Injectable Solution	CCB
849868	24 HR Diltiazem Hydrochloride 100 MG Extended Release Capsule	CCB
849861	12 HR Diltiazem Hydrochloride 240 MG Extended Release Capsule	CCB
830837	24 HR Diltiazem Hydrochloride 240 MG Extended Release Oral Capsule	CCB
830845	24 HR Diltiazem Hydrochloride 180 MG Extended Release Oral Capsule	CCB
830795	24 HR Diltiazem Hydrochloride 360 MG Extended Release Oral Capsule	CCB
830801	24 HR Diltiazem Hydrochloride 300 MG Extended Release Oral Capsule	CCB
830900	24 HR Diltiazem Hydrochloride 420 MG Extended Release Oral Tablet	CCB
830882	24 HR Diltiazem Hydrochloride 300 MG Extended Release Oral Tablet	CCB
830897	24 HR Diltiazem Hydrochloride 360 MG Extended Release Oral Tablet	CCB
830877	24 HR Diltiazem Hydrochloride 180 MG Extended Release Oral Tablet	CCB
830879	24 HR Diltiazem Hydrochloride 240 MG Extended Release Oral Tablet	CCB
830872	12 HR Diltiazem Hydrochloride 120 MG Extended Release Oral Capsule	CCB
830874	24 HR Diltiazem Hydrochloride 120 MG Extended Release Oral Tablet	CCB
830865	12 HR Diltiazem Hydrochloride 60 MG Extended Release Oral Capsule	CCB
830869	12 HR Diltiazem Hydrochloride 90 MG Extended Release Oral Capsule	CCB
830861	24 HR Diltiazem Hydrochloride 120 MG Extended Release Oral Capsule	CCB
833707	12 HR Diltiazem Hydrochloride 60 MG Extended Release Oral Tablet	CCB
833708	12 HR Diltiazem Hydrochloride 90 MG Extended Release Oral Tablet	CCB
833716	24 HR Diltiazem Hydrochloride 200 MG Extended Release Oral Capsule	CCB
831359	24 HR Diltiazem Hydrochloride 420 MG Extended Release Oral Capsule	CCB
833195	5 ML Diltiazem Hydrochloride 5 MG/ML Prefilled Syringe	CCB
849860	Diltiazem Malate 240 MG Oral Tablet	CCB
844872	Diltiazem 100 MG Extended Release Capsule	CCB
844733	Diltiazem 240 MG Extended Release Capsule	CCB
844736	Diltiazem 180 MG Extended Release Tablet	CCB
844737	Diltiazem 120 MG Extended Release Tablet	CCB
844734	Diltiazem 300 MG Extended Release Capsule	CCB
844735	Diltiazem 90 MG Extended Release Tablet	CCB
844738	Diltiazem 240 MG Extended Release Tablet	CCB
371856	Diltiazem Oral Tablet	CCB
393149	Diltiazem Oral Capsule	CCB
374425	Diltiazem Extended Release Capsule	CCB
376886	Diltiazem Injectable Solution	CCB
375031	Diltiazem Extended Release Tablet	CCB
246261	12 HR Diltiazem 180 MG Extended Release Tablet	CCB
246260	12 HR Diltiazem 90 MG Extended Release Tablet	CCB
246395	12 HR Diltiazem 120 MG Extended Release Tablet	CCB
245227	12 HR Diltiazem 300 MG Extended Release Capsule	CCB
246472	12 HR Diltiazem 240 MG Extended Release Tablet	CCB
897700	Verapamil hydrochloride 180 MG Extended Release Tablet [Isoptin]	CCB
897694	Verapamil hydrochloride 120 MG Oral Tablet [Isoptin]	CCB
897714	Verapamil hydrochloride 240 MG Extended Release Tablet [Isoptin]	CCB
897693	Verapamil hydrochloride 120 MG Extended Release Tablet [Isoptin]	CCB
897721	Verapamil hydrochloride 40 MG Extended Release Tablet [Isoptin]	CCB
897735	Verapamil hydrochloride 80 MG Oral Tablet [Isoptin]	CCB
897723	Verapamil hydrochloride 40 MG Oral Tablet [Isoptin]	CCB
901435	24 HR Verapamil hydrochloride 120 MG Extended Release Tablet [Isoptin]	CCB
845193	Diltiazem Hydrochloride 180 MG Extended Release Capsule [Tiazac]	CCB
845187	Diltiazem Hydrochloride 120 MG Extended Release Capsule [Tiazac]	CCB
845208	Diltiazem Hydrochloride 420 MG Extended Release Capsule [Tiazac]	CCB
845203	Diltiazem Hydrochloride 300 MG Extended Release Capsule [Tiazac]	CCB
845206	Diltiazem Hydrochloride 360 MG Extended Release Capsule [Tiazac]	CCB
845199	Diltiazem Hydrochloride 240 MG Extended Release Capsule [Tiazac]	CCB
831244	24 HR Diltiazem Hydrochloride 180 MG Extended Release Capsule [Tiazac]	CCB
831296	24 HR Diltiazem Hydrochloride 240 MG Extended Release Capsule [Tiazac]	CCB
831360	24 HR Diltiazem Hydrochloride 420 MG Extended Release Capsule [Tiazac]	CCB
831347	24 HR Diltiazem Hydrochloride 360 MG Extended Release Capsule [Tiazac]	CCB
831323	24 HR Diltiazem Hydrochloride 300 MG Extended Release Capsule [Tiazac]	CCB
831193	24 HR Diltiazem Hydrochloride 120 MG Extended Release Capsule [Tiazac]	CCB
901446	Verapamil hydrochloride 240 MG Oral Tablet	CCB
901444	Verapamil hydrochloride 240 MG Oral Capsule	CCB
901450	Verapamil hydrochloride 8 MG/ML Oral Solution	CCB
901448	Verapamil hydrochloride 400 MG Extended Release Tablet	CCB
901438	Verapamil hydrochloride 160 MG Oral Tablet	CCB
897587	Verapamil hydrochloride 100 MG Extended Release Oral Capsule	CCB
897627	Verapamil hydrochloride 240 MG Extended Release Oral Capsule	CCB
897621	Verapamil hydrochloride 180 MG Extended Release Oral Capsule	CCB
897615	Verapamil hydrochloride 120 MG Extended Release Oral Capsule	CCB
897599	Verapamil hydrochloride 300 MG Extended Release Oral Capsule	CCB
897593	Verapamil hydrochloride 200 MG Extended Release Oral Capsule	CCB
897633	Verapamil hydrochloride 360 MG Extended Release Oral Capsule	CCB
897659	Verapamil hydrochloride 120 MG Extended Release Oral Tablet	CCB
897649	Verapamil hydrochloride 240 MG Extended Release Oral Tablet	CCB
897640	Verapamil hydrochloride 180 MG Extended Release Oral Tablet	CCB
897719	Verapamil hydrochloride 40 MG Extended Release Oral Tablet	CCB
897726	Verapamil hydrochloride 80 MG Extended Release Oral Tablet	CCB
898340	Verapamil hydrochloride 180 MG Oral Capsule	CCB
897722	Verapamil hydrochloride 40 MG Oral Tablet	CCB
897683	Verapamil hydrochloride 80 MG Oral Tablet	CCB
897666	Verapamil hydrochloride 120 MG Oral Tablet	CCB
901434	24 HR Verapamil hydrochloride 120 MG Extended Release Tablet	CCB
897590	24 HR Verapamil hydrochloride 200 MG Extended Release Oral Capsule	CCB
897584	24 HR Verapamil hydrochloride 100 MG Extended Release Oral Capsule	CCB
897630	24 HR Verapamil hydrochloride 360 MG Extended Release Oral Capsule	CCB
897624	24 HR Verapamil hydrochloride 240 MG Extended Release Oral Capsule	CCB
897618	24 HR Verapamil hydrochloride 180 MG Extended Release Oral Capsule	CCB
897612	24 HR Verapamil hydrochloride 120 MG Extended Release Oral Capsule	CCB
897596	24 HR Verapamil hydrochloride 300 MG Extended Release Oral Capsule	CCB
897646	24 HR Verapamil hydrochloride 240 MG Extended Release Oral Tablet	CCB
897635	24 HR Verapamil hydrochloride 180 MG Extended Release Oral Tablet	CCB
379252	Verapamil Oral Solution	CCB
844878	Verapamil 80 MG Extended Release Capsule	CCB
375337	Verapamil Extended Release Capsule	CCB
199979	Verapamil 160 MG Extended Release Oral Capsule	CCB
374290	Verapamil Extended Release Tablet	CCB
374289	Verapamil Oral Tablet	CCB
393163	Verapamil Oral Capsule	CCB
392165	Verapamil 180 MG Oral Tablet	CCB
412163	24 HR Verapamil 160 MG Extended Release Oral Capsule	CCB
412164	24 HR Verapamil 80 MG Extended Release Oral Capsule	CCB
897616	Verapamil hydrochloride 120 MG Extended Release Capsule [Verelan]	CCB
897628	Verapamil hydrochloride 240 MG Extended Release Capsule [Verelan]	CCB
897622	Verapamil hydrochloride 180 MG Extended Release Capsule [Verelan]	CCB
897634	Verapamil hydrochloride 360 MG Extended Release Capsule [Verelan]	CCB
897588	Verapamil hydrochloride 100 MG Extended Release Capsule [Verelan]	CCB
897600	Verapamil hydrochloride 300 MG Extended Release Capsule [Verelan]	CCB
897594	Verapamil hydrochloride 200 MG Extended Release Capsule [Verelan]	CCB
897620	24 HR Verapamil hydrochloride 180 MG Extended Release Capsule [Verelan]	CCB
897632	24 HR Verapamil hydrochloride 360 MG Extended Release Capsule [Verelan]	CCB
897626	24 HR Verapamil hydrochloride 240 MG Extended Release Capsule [Verelan]	CCB
897614	24 HR Verapamil hydrochloride 120 MG Extended Release Capsule [Verelan]	CCB
897586	24 HR Verapamil hydrochloride 100 MG Extended Release Capsule [Verelan]	CCB
897598	24 HR Verapamil hydrochloride 300 MG Extended Release Capsule [Verelan]	CCB
897592	24 HR Verapamil hydrochloride 200 MG Extended Release Capsule [Verelan]	CCB
1011739	aliskiren 300 MG Oral Tablet	renin_antagonist
1011736	aliskiren 150 MG Oral Tablet	renin_antagonist
692500	aliskiren Oral Tablet	renin_antagonist
1011741	aliskiren 300 MG Oral Tablet [Tekturna]	renin_antagonist
1011738	aliskiren 150 MG Oral Tablet [Tekturna]	renin_antagonist
905221	Hydralazine Hydrochloride 50 MG / Hydrochlorothiazide 50 MG Oral Capsule [Apresazide 50/50]	diuretic_vaso_combo
905207	Hydralazine Hydrochloride 100 MG / Hydrochlorothiazide 50 MG Oral Capsule [Apresazide 100/50]	diuretic_vaso_combo
905215	Hydralazine Hydrochloride 25 MG / Hydrochlorothiazide 25 MG Oral Capsule [Apresazide 25/25]	diuretic_vaso_combo
966587	Hydralazine Hydrochloride 25 MG / Hydrochlorothiazide 25 MG Oral Capsule [Hydralazine Plus]	diuretic_vaso_combo
451919	althiazide / Spironolactone Oral Tablet	diuretic_vaso_combo
432636	althiazide 15 MG / Spironolactone 25 MG Oral Tablet	diuretic_vaso_combo
977907	Amiloride Hydrochloride 2.5 MG / Cyclopenthiazide 0.25 MG Oral Tablet	combo_diuretic
370851	Amiloride / Cyclopenthiazide Oral Tablet	combo_diuretic
374195	benzthiazide / Triamterene Oral Capsule	combo_diuretic
104245	benzthiazide 25 MG / Triamterene 50 MG Oral Capsule	combo_diuretic
250704	buthiazide 10 MG / Spironolactone 100 MG Oral Tablet	aldo_diuretic_combo
451927	buthiazide / Spironolactone Oral Capsule	aldo_diuretic_combo
249762	buthiazide 2.5 MG / Spironolactone 25 MG Oral Tablet	aldo_diuretic_combo
411480	buthiazide 10 MG / Spironolactone 100 MG Oral Capsule	aldo_diuretic_combo
427928	buthiazide 5 MG / Spironolactone 50 MG Oral Tablet	aldo_diuretic_combo
373947	buthiazide / Spironolactone Oral Tablet	aldo_diuretic_combo
409813	dehydrosanol 25 MG / Triamterene 50 MG Oral Capsule	combo_diuretic
429934	dehydrosanol 10 MG / Triamterene 20 MG Oral Tablet	combo_diuretic
429933	dehydrosanol 25 MG / Triamterene 50 MG Oral Tablet	combo_diuretic
429932	dehydrosanol 5 MG / Triamterene 10 MG Oral Tablet	combo_diuretic
452289	dehydrosanol / Triamterene Oral Capsule	combo_diuretic
452285	dehydrosanol / Triamterene Oral Tablet	combo_diuretic
432679	Mefruside 10 MG / Methyldopa 250 MG Oral Tablet	loop_diuretic_central_combo
446456	Mefruside / Methyldopa Oral Tablet	loop_diuretic_central_combo
432676	Triamterene 15 MG / Xipamide 5 MG Oral Tablet	combo_diuretic
432677	Triamterene 30 MG / Xipamide 10 MG Oral Tablet	combo_diuretic
452302	Triamterene / Xipamide Oral Tablet	combo_diuretic
141897	Prazosin 5 MG Oral Tablet [Alphavase]	alpha_blocker
141896	Prazosin 2 MG Oral Tablet [Alphavase]	alpha_blocker
141895	Prazosin 1 MG Oral Tablet [Alphavase]	alpha_blocker
141894	Prazosin 0.5 MG Oral Tablet [Alphavase]	alpha_blocker
152799	Amiloride 5 MG/ML Oral Solution [Amilamont]	diuretic_Ksparing
104360	Indoramin 50 MG Oral Tablet [Baratol]	alpha_blocker
104359	Indoramin 25 MG Oral Tablet [Baratol]	alpha_blocker
1360303	Clonidine 0.00833 MG/HR Transdermal Patch [Catapres-TTS-2]	centrally_acting
1360045	Clonidine 0.00417 MG/HR Transdermal Patch [Catapres-TTS-1]	centrally_acting
1360087	Clonidine 0.0125 MG/HR Transdermal Patch [Catapres-TTS-3]	centrally_acting
998677	168 HR Clonidine 0.00833 MG/HR Transdermal Patch [Catapres-TTS-2]	centrally_acting
998673	168 HR Clonidine 0.00417 MG/HR Transdermal Patch [Catapres-TTS-1]	centrally_acting
998681	168 HR Clonidine 0.0125 MG/HR Transdermal Patch [Catapres-TTS-3]	centrally_acting
200815	Spironolactone 50 MG Oral Tablet [Diatensec]	aldo
141893	Phenoxybenzamine 50 MG/ML Injectable Solution [Dibenyline]	alpha_blocker
861404	Phenoxybenzamine Hydrochloride 10 MG Oral Capsule [Dibenzyline]	alpha_blocker
141951	Clonidine Hydrochloride 0.025 MG Oral Tablet [Dixarit]	centrally_acting
104361	Indoramin 20 MG Oral Tablet [Doralese]	alpha_blocker
249748	Indoramin 50 MG Oral Tablet	alpha_blocker
249747	Indoramin 25 MG Oral Tablet	alpha_blocker
372478	Indoramin Oral Tablet	alpha_blocker
250478	Indoramin 20 MG Oral Tablet	alpha_blocker
1013936	Clonidine Hydrochloride 0.1 MG Extended Release Tablet [Kapvay]	centrally_acting
1013940	Clonidine Hydrochloride 0.2 MG Extended Release Tablet [Kapvay]	centrally_acting
1013934	12 HR Clonidine Hydrochloride 0.1 MG Extended Release Tablet [Kapvay]	centrally_acting
1013939	12 HR Clonidine Hydrochloride 0.2 MG Extended Release Tablet [Kapvay]	centrally_acting
152663	Prazosin 5 MG Oral Tablet [Kentovace]	alpha_blocker
152662	Prazosin 2 MG Oral Tablet [Kentovace]	alpha_blocker
152661	Prazosin 1 MG Oral Tablet [Kentovace]	alpha_blocker
152660	Prazosin 0.5 MG Oral Tablet [Kentovace]	alpha_blocker
200824	Spironolactone 100 MG Oral Tablet [Laractone]	aldo
200819	Spironolactone 25 MG Oral Tablet [Laractone]	aldo
200816	Spironolactone 50 MG Oral Tablet [Laractone]	aldo
388078	moxonidine 0.3 MG Oral Tablet	centrally_acting
372969	moxonidine Oral Tablet	centrally_acting
250547	moxonidine 0.2 MG Oral Tablet	centrally_acting
250546	moxonidine 0.4 MG Oral Tablet	centrally_acting
1050316	Clonidine Hydrochloride 0.1 MG/ML Extended Release Suspension [Nexiclon]	centrally_acting
1050315	24 HR Clonidine Hydrochloride 0.1 MG/ML Extended Release Suspension [Nexiclon]	centrally_acting
1050339	Clonidine Hydrochloride 0.2 MG Extended Release Tablet [Nexiclon]	centrally_acting
1050335	Clonidine Hydrochloride 0.3 MG Extended Release Tablet [Nexiclon]	centrally_acting
1050334	24 HR Clonidine Hydrochloride 0.3 MG Extended Release Tablet [Nexiclon]	centrally_acting
1050338	24 HR Clonidine Hydrochloride 0.2 MG Extended Release Tablet [Nexiclon]	centrally_acting
1361021	Phentolamine Mesylate 0.235 MG/ML Injectable Solution [OraVerse]	alpha_blocker
861402	Phenoxybenzamine Hydrochloride 10 MG Oral Capsule	alpha_blocker
385519	Phenoxybenzamine Injectable Solution	alpha_blocker
410176	Phenoxybenzamine 5 MG Oral Capsule	alpha_blocker
450643	Phenoxybenzamine Oral Tablet	alpha_blocker
373346	Phenoxybenzamine Oral Capsule	alpha_blocker
430622	Phenoxybenzamine 1 MG Oral Tablet	alpha_blocker
150752	Phenoxybenzamine 50 MG/ML Injectable Solution	alpha_blocker
1361019	Phentolamine Mesylate 0.235 MG/ML Injectable Solution	alpha_blocker
1361023	Phentolamine Mesylate 5 MG/ML Injectable Solution	alpha_blocker
199791	Phentolamine 10 MG/ML Injectable Solution	alpha_blocker
373352	Phentolamine Injectable Solution	alpha_blocker
152966	moxonidine 0.2 MG Oral Tablet [Physiotens]	centrally_acting
152967	moxonidine 0.4 MG Oral Tablet [Physiotens]	centrally_acting
207976	Tolazoline 25 MG/ML Injectable Solution [Priscoline Hydrochloride]	vasodilator
1361025	Phentolamine Mesylate 5 MG/ML Injectable Solution [Regitine]	alpha_blocker
432414	rilmenidine 1 MG Oral Tablet	centrally_acting
451311	rilmenidine Oral Tablet	centrally_acting
200826	Spironolactone 100 MG Oral Tablet [Spiretic]	aldo
200822	Spironolactone 25 MG Oral Tablet [Spiretic]	aldo
200818	Spironolactone 50 MG Oral Tablet [Spiroctan]	aldo
200823	Spironolactone 25 MG Oral Tablet [Spiroctan]	aldo
201282	Spironolactone 100 MG Oral Capsule [Spiroctan]	aldo
104227	Spironolactone 25 MG Oral Tablet [Spirolone]	aldo
104228	Spironolactone 50 MG Oral Tablet [Spirolone]	aldo
200827	Spironolactone 100 MG Oral Tablet [Spirolone]	aldo
207867	Spironolactone 25 MG Oral Tablet [Spironol]	aldo
104229	Spironolactone 100 MG Oral Tablet [Spirospare]	aldo
200821	Spironolactone 25 MG Oral Tablet [Spirospare]	aldo
583146	Terazosin 1 MG Oral Capsule [Terazoisin]	alpha_blocker
583150	Terazosin 5 MG Oral Capsule [Terazoosin]	alpha_blocker
238240	Tolazoline 25 MG/ML Injectable Solution	vasodilator
314244	Tolazoline 25 MG Oral Tablet	vasodilator
374150	Tolazoline Injectable Solution	vasodilator
374151	Tolazoline Oral Tablet	vasodilator
1241888	Tolazoline 100 MG/ML Injectable Solution	vasodilator
998694	Acebutolol Hydrochloride 200 MG / Hydrochlorothiazide 12.5 MG Oral Tablet	diuretic_BB_combo
370738	Acebutolol / Hydrochlorothiazide Oral Tablet	diuretic_BB_combo
437142	Acebutolol / Mefruside Oral Tablet	diuretic_BB_combo
432678	Acebutolol 400 MG / Mefruside 20 MG Oral Tablet	diuretic_BB_combo
446671	Acebutolol / Nifedipine Oral Tablet	CCB_BB_combo
432616	Acebutolol 100 MG / Nifedipine 10 MG Oral Tablet	CCB_BB_combo
213488	Chlorothiazide 150 MG / Methyldopa 250 MG Oral Tablet [Aldoclor-150]	diuretic_central_combo
213498	Chlorothiazide 250 MG / Methyldopa 250 MG Oral Tablet [Aldoclor-250]	diuretic_central_combo
1009218	aliskiren / Amlodipine Oral Tablet	CCB_renin_combo
1009320	aliskiren 300 MG / Amlodipine 5 MG Oral Tablet	CCB_renin_combo
1009247	aliskiren 150 MG / Amlodipine 10 MG Oral Tablet	CCB_renin_combo
1009315	aliskiren 300 MG / Amlodipine 10 MG Oral Tablet	CCB_renin_combo
1009220	aliskiren 150 MG / Amlodipine 5 MG Oral Tablet	CCB_renin_combo
1050812	aliskiren 300 MG / Amlodipine 5 MG / Hydrochlorothiazide 25 MG Oral Tablet	CCB_thiazide_renin_triple
1050809	aliskiren 300 MG / Amlodipine 5 MG / Hydrochlorothiazide 12.5 MG Oral Tablet	CCB_thiazide_renin_triple
1050806	aliskiren 300 MG / Amlodipine 10 MG / Hydrochlorothiazide 25 MG Oral Tablet	CCB_thiazide_renin_triple
1050803	aliskiren 300 MG / Amlodipine 10 MG / Hydrochlorothiazide 12.5 MG Oral Tablet	CCB_thiazide_renin_triple
1050798	aliskiren 150 MG / Amlodipine 5 MG / Hydrochlorothiazide 12.5 MG Oral Tablet	CCB_thiazide_renin_triple
1050796	aliskiren / Amlodipine / Hydrochlorothiazide Oral Tablet	CCB_thiazide_renin_triple
1011729	aliskiren 300 MG / valsartan 320 MG Oral Tablet	ARB_renin_combo
1011718	aliskiren 150 MG / valsartan 160 MG Oral Tablet	ARB_renin_combo
864774	aliskiren / valsartan Oral Tablet	ARB_renin_combo
977920	Amiloride Hydrochloride 2.5 MG / Atenolol 50 MG / Hydrochlorothiazide 25 MG Oral Capsule	triple_combo_diuretic_betablocker
379257	Amiloride / Atenolol / Hydrochlorothiazide Oral Capsule	triple_combo_diuretic_betablocker
437781	Amiloride / Atenolol / Hydrochlorothiazide Oral Tablet	triple_combo_diuretic_betablocker
432951	Amiloride 2.5 MG / Atenolol 50 MG / Hydrochlorothiazide 25 MG Oral Tablet	triple_combo_diuretic_betablocker
437575	Amiloride / Bendroflumethiazide Oral Tablet	combo_diuretic
432599	Amiloride 5 MG / Bendroflumethiazide 2.5 MG Oral Tablet	combo_diuretic
977951	Amiloride Hydrochloride 5 MG / Bumetanide 1 MG Oral Tablet	triple_diuretic
370850	Amiloride / Bumetanide Oral Tablet	triple_diuretic
977959	Amiloride Hydrochloride 5 MG / Furosemide 40 MG Oral Tablet	triple_diuretic
977945	Amiloride Hydrochloride 2.5 MG / Furosemide 20 MG Oral Tablet	triple_diuretic
977890	Amiloride Hydrochloride 10 MG / Furosemide 80 MG Oral Tablet	triple_diuretic
370847	Amiloride / Furosemide Oral Tablet	triple_diuretic
249062	Amiloride 10 MG / Furosemide 40 MG Oral Tablet	triple_diuretic
251054	Amiloride 20 MG / Furosemide 40 MG Oral Tablet	triple_diuretic
246528	Amiloride 4 MG / Furosemide 40 MG Oral Tablet	triple_diuretic
437571	Amiloride / Furosemide / Indapamide Oral Tablet	triple_diuretic
430188	Amiloride 1.8 MG / Furosemide 5 MG / Indapamide 16 MG Oral Tablet	triple_diuretic
430187	Amiloride 16 MG / Furosemide 1.8 MG / Indapamide 5 MG Oral Tablet	triple_diuretic
427704	Amiloride 2.5 MG / Hydrochlorothiazide 25 MG / Methyldopa 250 MG Oral Tablet	triple_combo_diuretic_central
446454	Amiloride / Hydrochlorothiazide / Methyldopa Oral Tablet	triple_combo_diuretic_central
977949	Amiloride Hydrochloride 2.5 MG / Hydrochlorothiazide 25 MG / Timolol Maleate 10 MG Oral Tablet	triple_combo_diuretic_betablocker
379256	Amiloride / Hydrochlorothiazide / Timolol Oral Tablet	triple_combo_diuretic_betablocker
432897	Amiloride 5 MG / Hydrochlorothiazide 50 MG / Timolol 20 MG Oral Tablet	triple_combo_diuretic_betablocker
437576	Amiloride / Metolazone Oral Tablet	combo_diuretic
427390	Amiloride 2.5 MG / Metolazone 2.5 MG Oral Tablet	combo_diuretic
437578	Amiloride / Trichlormethiazide Oral Tablet	combo_diuretic
432742	Amiloride 2 MG / Trichlormethiazide 2 MG Oral Tablet	combo_diuretic
597971	Amlodipine 2.5 MG / atorvastatin 10 MG Oral Tablet	CCB
597967	Amlodipine 10 MG / atorvastatin 20 MG Oral Tablet	CCB
597977	Amlodipine 5 MG / atorvastatin 10 MG Oral Tablet	CCB
597974	Amlodipine 2.5 MG / atorvastatin 20 MG Oral Tablet	CCB
597984	Amlodipine 5 MG / atorvastatin 40 MG Oral Tablet	CCB
597980	Amlodipine 5 MG / atorvastatin 20 MG Oral Tablet	CCB
597987	Amlodipine 10 MG / atorvastatin 10 MG Oral Tablet	CCB
597993	Amlodipine 2.5 MG / atorvastatin 40 MG Oral Tablet	CCB
597990	Amlodipine 10 MG / atorvastatin 40 MG Oral Tablet	CCB
404013	Amlodipine 10 MG / atorvastatin 80 MG Oral Tablet	CCB
404011	Amlodipine 5 MG / atorvastatin 80 MG Oral Tablet	CCB
405788	Amlodipine / atorvastatin Oral Tablet	CCB
898356	Amlodipine 5 MG / Benazepril hydrochloride 20 MG Oral Capsule	CCB_ACE_combo
898353	Amlodipine 5 MG / Benazepril hydrochloride 10 MG Oral Capsule	CCB_ACE_combo
898359	Amlodipine 5 MG / Benazepril hydrochloride 40 MG Oral Capsule	CCB_ACE_combo
898342	Amlodipine 10 MG / Benazepril hydrochloride 20 MG Oral Capsule	CCB_ACE_combo
898350	Amlodipine 2.5 MG / Benazepril hydrochloride 10 MG Oral Capsule	CCB_ACE_combo
898346	Amlodipine 10 MG / Benazepril hydrochloride 40 MG Oral Capsule	CCB_ACE_combo
371002	Amlodipine / benazepril Oral Capsule	CCB_ACE_combo
248267	Amlodipine 2.5 MG / benazepril 5 MG Oral Capsule	CCB_ACE_combo
1000001	Amlodipine 5 MG / Hydrochlorothiazide 25 MG / Olmesartan medoxomil 40 MG Oral Tablet	diuretic_CCB_ARB_triple
999991	Amlodipine 10 MG / Hydrochlorothiazide 25 MG / Olmesartan medoxomil 40 MG Oral Tablet	diuretic_CCB_ARB_triple
999996	Amlodipine 5 MG / Hydrochlorothiazide 12.5 MG / Olmesartan medoxomil 40 MG Oral Tablet	diuretic_CCB_ARB_triple
999967	Amlodipine 5 MG / Hydrochlorothiazide 12.5 MG / Olmesartan medoxomil 20 MG Oral Tablet	diuretic_CCB_ARB_triple
999986	Amlodipine 10 MG / Hydrochlorothiazide 12.5 MG / Olmesartan medoxomil 40 MG Oral Tablet	diuretic_CCB_ARB_triple
999966	Amlodipine / Hydrochlorothiazide / olmesartan Oral Tablet	diuretic_CCB_ARB_triple
848135	Amlodipine 10 MG / Hydrochlorothiazide 25 MG / valsartan 320 MG Oral Tablet	diuretic_CCB_ARB_triple
848131	Amlodipine 10 MG / Hydrochlorothiazide 12.5 MG / valsartan 160 MG Oral Tablet	diuretic_CCB_ARB_triple
848140	Amlodipine 5 MG / Hydrochlorothiazide 12.5 MG / valsartan 160 MG Oral Tablet	diuretic_CCB_ARB_triple
848151	Amlodipine 10 MG / Hydrochlorothiazide 25 MG / valsartan 160 MG Oral Tablet	diuretic_CCB_ARB_triple
848145	Amlodipine 5 MG / Hydrochlorothiazide 25 MG / valsartan 160 MG Oral Tablet	diuretic_CCB_ARB_triple
848130	Amlodipine / Hydrochlorothiazide / valsartan Oral Tablet	diuretic_CCB_ARB_triple
876514	Amlodipine 10 MG / telmisartan 40 MG Oral Tablet	CCB_ARB_combo
876524	Amlodipine 5 MG / telmisartan 40 MG Oral Tablet	CCB_ARB_combo
876519	Amlodipine 10 MG / telmisartan 80 MG Oral Tablet	CCB_ARB_combo
876529	Amlodipine 5 MG / telmisartan 80 MG Oral Tablet	CCB_ARB_combo
876513	Amlodipine / telmisartan Oral Tablet	CCB_ARB_combo
1050814	aliskiren 300 MG / Amlodipine 5 MG / Hydrochlorothiazide 25 MG Oral Tablet [Amturnide]	CCB_thiazide_renin_triple
1050811	aliskiren 300 MG / Amlodipine 5 MG / Hydrochlorothiazide 12.5 MG Oral Tablet [Amturnide]	CCB_thiazide_renin_triple
1050808	aliskiren 300 MG / Amlodipine 10 MG / Hydrochlorothiazide 25 MG Oral Tablet [Amturnide]	CCB_thiazide_renin_triple
1050805	aliskiren 300 MG / Amlodipine 10 MG / Hydrochlorothiazide 12.5 MG Oral Tablet [Amturnide]	CCB_thiazide_renin_triple
1050802	aliskiren 150 MG / Amlodipine 5 MG / Hydrochlorothiazide 12.5 MG Oral Tablet [Amturnide]	CCB_thiazide_renin_triple
103932	Amiloride Hydrochloride 2.5 MG / Furosemide 20 MG Oral Tablet [Aridil]	combo_loop_ksparing
103934	Amiloride Hydrochloride 10 MG / Furosemide 80 MG Oral Tablet [Aridil]	combo_loop_ksparing
103933	Amiloride Hydrochloride 5 MG / Furosemide 40 MG Oral Tablet [Aridil]	combo_loop_ksparing
805859	candesartan cilexetil 32 MG / Hydrochlorothiazide 12.5 MG Oral Tablet [Atacand HCT 32/12.5]	diuretic_ARB_combo
805855	candesartan cilexetil 32 MG / Hydrochlorothiazide 25 MG Oral Tablet [Atacand HCT 32/25]	diuretic_ARB_combo
805863	candesartan cilexetil 16 MG / Hydrochlorothiazide 12.5 MG Oral Tablet [Atacand HCT 16/12.5]	diuretic_ARB_combo
201341	Atenolol 50 MG / Chlorthalidone 12.5 MG Oral Tablet [AtenixCo]	diuretic_BB_combo
201342	Atenolol 100 MG / Chlorthalidone 25 MG Oral Tablet [AtenixCo]	diuretic_BB_combo
385565	Atenolol / Bendroflumethiazide Oral Capsule	diuretic_BB_combo
153155	Atenolol 25 MG / Bendroflumethiazide 1.25 MG Oral Capsule	diuretic_BB_combo
440424	Atenolol / Chlorthalidone / Hydralazine Oral Tablet	diuretic_BB_combo
432657	Atenolol 50 MG / Chlorthalidone 25 MG / Hydralazine 50 MG Oral Tablet	diuretic_BB_combo
432658	Atenolol 25 MG / Chlorthalidone 12.5 MG / Hydralazine 25 MG Oral Tablet	diuretic_BB_combo
376172	Atenolol / Nifedipine Oral Tablet	CCB_BB_combo
411852	Atenolol 25 MG / Nifedipine 10 MG Extended Release Oral Capsule	CCB_BB_combo
393276	Atenolol / Nifedipine Extended Release Capsule	CCB_BB_combo
370961	Atenolol / Nifedipine Oral Capsule	CCB_BB_combo
393275	Atenolol 50 MG / Nifedipine 20 MG Extended Release Oral Capsule	CCB_BB_combo
252201	Atenolol 25 MG / Nifedipine 10 MG Oral Tablet	CCB_BB_combo
251254	Atenolol 50 MG / Nifedipine 20 MG Oral Capsule	CCB_BB_combo
1233769	Bendroflumethiazide 5 MG / Clonidine Hydrochloride 0.1 MG Oral Tablet	diuretic_central_combo
371584	Bendroflumethiazide / Clonidine Oral Tablet	diuretic_central_combo
437827	Bendroflumethiazide / Meprobamate Oral Tablet	diuretic_central_combo
430626	Bendroflumethiazide 200 MG / Meprobamate 3 MG Oral Tablet	diuretic_central_combo
428757	Bendroflumethiazide 5 MG / Nadolol 60 MG Oral Tablet	diuretic_BB_combo
198001	Bendroflumethiazide 5 MG / Nadolol 80 MG Oral Tablet	diuretic_BB_combo
198000	Bendroflumethiazide 5 MG / Nadolol 40 MG Oral Tablet	diuretic_BB_combo
372977	Bendroflumethiazide / Nadolol Oral Tablet	diuretic_BB_combo
375772	Bendroflumethiazide / Potassium Chloride Enteric Coated Tablet	Thiazide_diuretic
308615	Bendroflumethiazide 2.5 MG / Potassium Chloride 6.7 MEQ Delayed Release Oral Tablet	Thiazide_diuretic
308618	Bendroflumethiazide 5 MG / Potassium Chloride 6.7 MEQ Delayed Release Oral Tablet	Thiazide_diuretic
242961	Bendroflumethiazide 2.5 MG / Potassium Chloride 500 MG Oral Tablet	Thiazide_diuretic
437828	Bendroflumethiazide / Potassium Chloride Extended Release Tablet	Thiazide_diuretic
431741	Bendroflumethiazide 2.5 MG / Potassium Chloride 573 MG Extended Release Oral Tablet	Thiazide_diuretic
431740	Bendroflumethiazide 2.5 MG / Potassium Chloride 630 MG Extended Release Oral Tablet	Thiazide_diuretic
250528	Bendroflumethiazide 2.5 MG / Potassium Chloride 630 MG Oral Tablet	Thiazide_diuretic
245285	Bendroflumethiazide 5 MG / Potassium Chloride 500 MG Oral Tablet	Thiazide_diuretic
371005	Bendroflumethiazide / Potassium Chloride Oral Tablet	Thiazide_diuretic
104267	Bendroflumethiazide 2.5 MG / Potassium 8.4 MMOL Extended Release Oral Tablet	Thiazide_diuretic
104264	Bendroflumethiazide 2.5 MG / Potassium 7.7 MMOL Extended Release Oral Tablet	Thiazide_diuretic
385502	Bendroflumethiazide / Potassium Extended Release Tablet	Thiazide_diuretic
856615	Bendroflumethiazide 2.5 MG / Propranolol Hydrochloride 80 MG Oral Capsule	diuretic_BB_combo
856616	Bendroflumethiazide 5 MG / Propranolol Hydrochloride 160 MG Extended Release Capsule	diuretic_BB_combo
249850	Bendroflumethiazide 2.5 MG / Propranolol 80 MG Oral Tablet	diuretic_BB_combo
373656	Bendroflumethiazide / Propranolol Extended Release Capsule	diuretic_BB_combo
373657	Bendroflumethiazide / Propranolol Oral Tablet	diuretic_BB_combo
373655	Bendroflumethiazide / Propranolol Oral Capsule	diuretic_BB_combo
250538	Bendroflumethiazide 5 MG / Propranolol 160 MG Oral Tablet	diuretic_BB_combo
562344	Bendroflumethiazide 4 MG / Rauwolfia serpentina (USP) 50 MG Oral Tablet	diuretic_other_combo
371003	Bendroflumethiazide / Rauwolfia preparation Oral Tablet	diuretic_other_combo
428203	Bendroflumethiazide 2.5 MG / Reserpine 0.1 MG Oral Tablet	diuretic_other_combo
451201	Bendroflumethiazide / Reserpine Oral Tablet	diuretic_other_combo
451922	Bendroflumethiazide / Spironolactone Oral Tablet	aldo_diuretic_combo
432662	Bendroflumethiazide 50 MG / Spironolactone 2.5 MG Oral Tablet	aldo_diuretic_combo
432663	Bendroflumethiazide 100 MG / Spironolactone 5 MG Oral Tablet	aldo_diuretic_combo
250543	Bendroflumethiazide 2.5 MG / Timolol 10 MG Oral Tablet	diuretic_BB_combo
250544	Bendroflumethiazide 5 MG / Timolol 20 MG Oral Tablet	diuretic_BB_combo
374136	Bendroflumethiazide / Timolol Oral Tablet	diuretic_BB_combo
847060	Hydrochlorothiazide 12.5 MG / Olmesartan medoxomil 20 MG Oral Tablet [Benicar HCT 20/12.5]	diuretic_ARB_combo
847042	Hydrochlorothiazide 25 MG / Olmesartan medoxomil 40 MG Oral Tablet [Benicar HCT 40/25]	diuretic_ARB_combo
847055	Hydrochlorothiazide 12.5 MG / Olmesartan medoxomil 40 MG Oral Tablet [Benicar HCT 40/12.5]	diuretic_ARB_combo
411865	buthiazide 5 MG / Dihydralazine 50 MG / Metipranolol 40 MG Extended Release Oral Capsule	diuretic_BB_vaso_triple
439004	buthiazide / Dihydralazine / Metipranolol Oral Tablet	diuretic_BB_vaso_triple
439007	buthiazide / Dihydralazine / Metipranolol Extended Release Capsule	diuretic_BB_vaso_triple
432656	buthiazide 2.5 MG / Dihydralazine 25 MG / Metipranolol 20 MG Oral Tablet	diuretic_BB_vaso_triple
372879	buthiazide / Metipranolol Oral Tablet	diuretic_BB_combo
246644	buthiazide 2.5 MG / Metipranolol 20 MG Oral Tablet	diuretic_BB_combo
578325	candesartan cilexetil 16 MG / Hydrochlorothiazide 12.5 MG Oral Tablet	diuretic_ARB_combo
578330	candesartan cilexetil 32 MG / Hydrochlorothiazide 12.5 MG Oral Tablet	diuretic_ARB_combo
802749	candesartan cilexetil 32 MG / Hydrochlorothiazide 25 MG Oral Tablet	diuretic_ARB_combo
374934	candesartan / Hydrochlorothiazide Oral Tablet	diuretic_ARB_combo
103966	Hydrochlorothiazide 12.5 MG / Lisinopril 10 MG Oral Tablet [Carace Plus]	diuretic_ACE_combo
197959	Chlorothiazide 250 MG / Methyldopa 250 MG Oral Tablet	diuretic_central_combo
372852	Chlorothiazide / Methyldopa Oral Tablet	diuretic_central_combo
205332	Chlorothiazide 150 MG / Methyldopa 250 MG Oral Tablet	diuretic_central_combo
237192	Chlorothiazide 250 MG / Reserpine 0.125 MG Oral Tablet	diuretic_other_combo
373760	Chlorothiazide / Reserpine Oral Tablet	diuretic_other_combo
197477	Chlorothiazide 500 MG / Reserpine 0.125 MG Oral Tablet	diuretic_other_combo
1233782	Chlorthalidone 15 MG / Clonidine Hydrochloride 0.075 MG Extended Release Oral Capsule	diuretic_central_combo
1233783	Chlorthalidone 15 MG / Clonidine Hydrochloride 0.15 MG Extended Release Oral Capsule	diuretic_central_combo
1233784	Chlorthalidone 50 MG / Clonidine Hydrochloride 0.075 MG Oral Tablet	diuretic_central_combo
884203	Chlorthalidone 15 MG / Clonidine Hydrochloride 0.3 MG Oral Tablet	diuretic_central_combo
884198	Chlorthalidone 15 MG / Clonidine Hydrochloride 0.2 MG Oral Tablet	diuretic_central_combo
884192	Chlorthalidone 15 MG / Clonidine Hydrochloride 0.1 MG Oral Tablet	diuretic_central_combo
438745	Chlorthalidone / Clonidine Extended Release Capsule	diuretic_central_combo
371580	Chlorthalidone / Clonidine Oral Tablet	diuretic_central_combo
440427	Chlorthalidone / Hydralazine / Oxprenolol Oral Tablet	diuretic_BB_vaso_triple
432815	Chlorthalidone 10 MG / Hydralazine 25 MG / Oxprenolol 80 MG Oral Tablet	diuretic_BB_vaso_triple
379254	Chlorthalidone / Metoprolol Oral Tablet	diuretic_BB_combo
431608	Chlorthalidone 25 MG / Metoprolol 200 MG Extended Release Oral Tablet	diuretic_BB_combo
104332	Chlorthalidone 12.5 MG / Metoprolol 100 MG Oral Tablet	diuretic_BB_combo
446468	Chlorthalidone / Metoprolol Extended Release Tablet	diuretic_BB_combo
433855	24 HR Chlorthalidone 25 MG / Metoprolol 200 MG Extended Release Oral Tablet	diuretic_BB_combo
373181	Chlorthalidone / Oxprenolol Oral Tablet	diuretic_BB_combo
373182	Chlorthalidone / Oxprenolol Extended Release Tablet	diuretic_BB_combo
246526	Chlorthalidone 20 MG / Oxprenolol 160 MG Extended Release Oral Tablet	diuretic_BB_combo
246525	Chlorthalidone 10 MG / Oxprenolol 80 MG Oral Tablet	diuretic_BB_combo
373761	Chlorthalidone / Reserpine Oral Tablet	diuretic_other_combo
205364	Chlorthalidone 25 MG / Reserpine 0.125 MG Oral Tablet	diuretic_other_combo
205365	Chlorthalidone 50 MG / Reserpine 0.25 MG Oral Tablet	diuretic_other_combo
104246	Chlorthalidone 25 MG / Triamterene 50 MG Oral Tablet	combo_diuretic
104248	Chlorthalidone 50 MG / Triamterene 50 MG Oral Tablet	combo_diuretic
376315	Chlorthalidone / Triamterene Oral Tablet	combo_diuretic
249851	Cilazapril 5 MG / Hydrochlorothiazide 12.5 MG Oral Tablet	diuretic_ACE_combo
371507	Cilazapril / Hydrochlorothiazide Oral Tablet	diuretic_ACE_combo
1233788	Clonidine Hydrochloride 0.15 MG / cyclothiazide 2.5 MG Oral Tablet	diuretic_central_combo
438747	Clonidine / cyclothiazide Oral Tablet	diuretic_central_combo
1233787	Clonidine Hydrochloride 0.15 MG / Hydrochlorothiazide 5 MG / Triamterene 10 MG Oral Tablet	triple_combo_diuretic_central
438743	Clonidine / Hydrochlorothiazide / Triamterene Oral Tablet	triple_combo_diuretic_central
432597	Clopamide 10 MG / Pindolol 5 MG Oral Tablet	diuretic_BB_combo
373461	Clopamide / Pindolol Oral Tablet	diuretic_BB_combo
199717	Clopamide 5 MG / Pindolol 10 MG Oral Tablet	diuretic_BB_combo
884211	Chlorthalidone 15 MG / Clonidine Hydrochloride 0.1 MG Oral Tablet [Combipres 0.1/15]	diuretic_central_combo
884215	Chlorthalidone 15 MG / Clonidine Hydrochloride 0.2 MG Oral Tablet [Combipres 0.2/15]	diuretic_central_combo
884231	Chlorthalidone 15 MG / Clonidine Hydrochloride 0.3 MG Oral Tablet [Combipres 0.3/15]	diuretic_central_combo
104324	Bendroflumethiazide 5 MG / Nadolol 80 MG Oral Tablet [Corgaretic 80]	diuretic_BB_combo
979497	Hydrochlorothiazide 12.5 MG / Losartan Potassium 50 MG Oral Tablet [Cozaar-Comp]	diuretic_ARB_combo
373185	Cyclopenthiazide / Oxprenolol Oral Tablet	diuretic_BB_combo
373186	Cyclopenthiazide / Oxprenolol Extended Release Tablet	diuretic_BB_combo
250553	Cyclopenthiazide 0.25 MG / Oxprenolol 160 MG Extended Release Oral Tablet	diuretic_BB_combo
250226	Cyclopenthiazide 0.25 MG / Oxprenolol 160 MG Oral Tablet	diuretic_BB_combo
452292	cyclothiazide / Triamterene Oral Tablet	combo_diuretic
428292	cyclothiazide 3 MG / Triamterene 150 MG Oral Tablet	combo_diuretic
214094	Chlorthalidone 25 MG / Reserpine 0.125 MG Oral Tablet [Demi-Regroton]	diuretic_other_combo
371705	deserpidine / Hydrochlorothiazide Oral Tablet	diuretic_other_combo
197564	deserpidine 0.25 MG / Hydrochlorothiazide 25 MG Oral Tablet	diuretic_other_combo
197563	deserpidine 0.125 MG / Hydrochlorothiazide 25 MG Oral Tablet	diuretic_other_combo
197562	deserpidine 0.125 MG / Hydrochlorothiazide 50 MG Oral Tablet	diuretic_other_combo
371706	deserpidine / Methyclothiazide Oral Tablet	diuretic_other_combo
197953	deserpidine 0.25 MG / Methyclothiazide 5 MG Oral Tablet	diuretic_other_combo
197952	deserpidine 0.5 MG / Methyclothiazide 5 MG Oral Tablet	diuretic_other_combo
249746	Dihydralazine 10 MG / Hydrochlorothiazide 10 MG / Reserpine 0.1 MG Oral Tablet	diuretic_vaso_other_triple
439015	Dihydralazine / Hydrochlorothiazide / Reserpine Oral Tablet	diuretic_vaso_other_triple
439008	Dihydralazine / Oxprenolol Oral Tablet	BB_vaso_combo
428207	Dihydralazine 25 MG / Oxprenolol 80 MG Oral Tablet	BB_vaso_combo
439011	Dihydralazine / Propranolol Oral Tablet	BB_vaso_combo
432681	Dihydralazine 35 MG / Propranolol 50 MG Oral Tablet	BB_vaso_combo
833237	Diltiazem Hydrochloride 180 MG / Enalapril Maleate 5 MG Extended Release Oral Tablet	CCB_ACE_combo
372008	Diltiazem / Enalapril Extended Release Tablet	CCB_ACE_combo
439270	Diltiazem / Enalapril Oral Capsule	CCB_ACE_combo
410743	Diltiazem 180 MG / Enalapril 5 MG Oral Capsule	CCB_ACE_combo
849871	Diltiazem Hydrochloride 150 MG / Hydrochlorothiazide 12.5 MG Extended Release Capsule	diuretic_CCB_combo
385943	Diltiazem / Hydrochlorothiazide Extended Release Capsule	diuretic_CCB_combo
809030	Hydrochlorothiazide 25 MG / valsartan 320 MG Oral Tablet [Diovan HCT 320/25]	diuretic_ARB_combo
809026	Hydrochlorothiazide 12.5 MG / valsartan 320 MG Oral Tablet [Diovan HCT 320/12.5]	diuretic_ARB_combo
809022	Hydrochlorothiazide 25 MG / valsartan 160 MG Oral Tablet [Diovan HCT 160/25]	diuretic_ARB_combo
809018	Hydrochlorothiazide 12.5 MG / valsartan 160 MG Oral Tablet [Diovan HCT 160/12.5]	diuretic_ARB_combo
809014	Hydrochlorothiazide 12.5 MG / valsartan 80 MG Oral Tablet [Diovan HCT 80/12.5]	diuretic_ARB_combo
213504	Chlorothiazide 250 MG / Reserpine 0.125 MG Oral Tablet [Diupres-250]	diuretic_other_combo
213505	Chlorothiazide 500 MG / Reserpine 0.125 MG Oral Tablet [Diupres-500]	diuretic_other_combo
905355	Hydralazine Hydrochloride 25 MG / Hydrochlorothiazide 15 MG / Reserpine 0.1 MG Oral Tablet [Diuretic Ap-Es]	diuretic_vaso_other_triple
207094	Methyclothiazide 2.5 MG / Reserpine 0.1 MG Oral Tablet [Diutensen-R]	diuretic_other_combo
1235313	azilsartan medoxomil 80 MG / Chlorthalidone 12.5 MG Oral Tablet [Edarbyclor 80/12.5]	diuretic_ARB_combo
1235150	azilsartan medoxomil 40 MG / Chlorthalidone 12.5 MG Oral Tablet [Edarbyclor 40/12.5]	diuretic_ARB_combo
1235157	azilsartan medoxomil 40 MG / Chlorthalidone 25 MG Oral Tablet [Edarbyclor 40/25]	diuretic_ARB_combo
858618	Enalapril Maleate 5 MG / Felodipine 2.5 MG Extended Release Tablet	CCB_ACE_combo
858621	Enalapril Maleate 5 MG / Felodipine 5 MG Extended Release Tablet	CCB_ACE_combo
372009	Enalapril / Felodipine Extended Release Tablet	CCB_ACE_combo
205482	deserpidine 0.5 MG / Methyclothiazide 5 MG Oral Tablet [Enduronyl Forte]	diuretic_other_combo
205480	deserpidine 0.25 MG / Methyclothiazide 5 MG Oral Tablet [Enduronyl]	diuretic_other_combo
378735	eprosartan / Hydrochlorothiazide Oral Tablet	diuretic_ARB_combo
351292	eprosartan 600 MG / Hydrochlorothiazide 12.5 MG Oral Tablet	diuretic_ARB_combo
351293	eprosartan 600 MG / Hydrochlorothiazide 25 MG Oral Tablet	diuretic_ARB_combo
432674	ergoloid mesylates, USP 2 MG / Nifedipine 20 MG Oral Tablet	CCB_vaso_combo
439288	ergoloid mesylates, USP / Nifedipine Oral Tablet	CCB_vaso_combo
206403	Guanethidine 10 MG / Hydrochlorothiazide 25 MG Oral Tablet [Esimil]	diuretic_central_combo
848139	Amlodipine 10 MG / Hydrochlorothiazide 25 MG / valsartan 320 MG Oral Tablet [Exforge HCT 10/320/25]	CCB_ARB_HCTZ_triple
848134	Amlodipine 10 MG / Hydrochlorothiazide 12.5 MG / valsartan 160 MG Oral Tablet [Exforge HCT 10/160/12.5]	CCB_ARB_HCTZ_triple
848149	Amlodipine 5 MG / Hydrochlorothiazide 25 MG / valsartan 160 MG Oral Tablet [Exforge HCT 5/160/25]	CCB_ARB_HCTZ_triple
848144	Amlodipine 5 MG / Hydrochlorothiazide 12.5 MG / valsartan 160 MG Oral Tablet [Exforge HCT 5/160/12.5]	CCB_ARB_HCTZ_triple
848155	Amlodipine 10 MG / Hydrochlorothiazide 25 MG / valsartan 160 MG Oral Tablet [Exforge HCT 10/160/25]	CCB_ARB_HCTZ_triple
431674	Felodipine 5 MG / Metoprolol 47.5 MG Extended Release Oral Tablet	CCB_BB_combo
439560	Felodipine / Metoprolol Extended Release Tablet	CCB_BB_combo
389180	Felodipine 2.5 MG / Ramipril 2.5 MG Oral Tablet	CCB_ACE_combo
389181	Felodipine 5 MG / Ramipril 5 MG Oral Tablet	CCB_ACE_combo
393440	Felodipine / Ramipril Oral Tablet	CCB_ACE_combo
208065	Bendroflumethiazide 4 MG / Rauwolfia serpentina (USP) 50 MG Oral Tablet [Flumezide]	diuretic_other_combo
857174	Fosinopril Sodium 20 MG / Hydrochlorothiazide 12.5 MG Oral Tablet	diuretic_ACE_combo
857166	Fosinopril Sodium 10 MG / Hydrochlorothiazide 12.5 MG Oral Tablet	diuretic_ACE_combo
372273	Fosinopril / Hydrochlorothiazide Oral Tablet	diuretic_ACE_combo
153000	Amiloride Hydrochloride 5 MG / Furosemide 40 MG Oral Tablet [Frusemek]	loop_ksparing_combo
1191191	Furosemide 20 MG / Penbutolol Sulfate 40 MG Oral Tablet	BB_loop_combo
1191188	Furosemide 10 MG / Penbutolol Sulfate 20 MG Oral Tablet	BB_loop_combo
379442	Furosemide / Penbutolol Oral Tablet	BB_loop_combo
372282	Furosemide / Potassium Chloride Oral Tablet	loop_diuretic
251373	Furosemide 40 MG / Potassium Chloride 750 MG Oral Tablet	loop_diuretic
251372	Furosemide 20 MG / Potassium Chloride 750 MG Oral Tablet	loop_diuretic
250477	Furosemide 40 MG / Potassium Chloride 600 MG Oral Tablet	loop_diuretic
451932	Furosemide / Spironolactone Oral Tablet	aldo_loop_diuretic_combo
251564	Furosemide 20 MG / Spironolactone 100 MG Oral Capsule	aldo_loop_diuretic_combo
246399	Furosemide 20 MG / Spironolactone 50 MG Oral Capsule	aldo_loop_diuretic_combo
432646	Furosemide 20 MG / Spironolactone 50 MG Oral Tablet	aldo_loop_diuretic_combo
432647	Furosemide 20 MG / Spironolactone 100 MG Oral Tablet	aldo_loop_diuretic_combo
373944	Furosemide / Spironolactone Oral Capsule	aldo_loop_diuretic_combo
250708	Furosemide 40 MG / Triamterene 50 MG Oral Tablet	combo_diuretic
374196	Furosemide / Triamterene Oral Tablet	combo_diuretic
430625	Furosemide 50 MG / Triamterene 20 MG Oral Tablet	combo_diuretic
310664	Guanethidine 10 MG / Hydrochlorothiazide 25 MG Oral Tablet	diuretic_central_combo
372366	Guanethidine / Hydrochlorothiazide Oral Tablet	diuretic_central_combo
966591	Hydralazine Hydrochloride 25 MG / Hydrochlorothiazide 15 MG / Reserpine 0.1 MG Oral Tablet [HHR]	diuretic_vaso_other_triple
966613	Hydralazine Hydrochloride 50 MG / Hydrochlorothiazide 50 MG Oral Tablet	diuretic_vaso_combo
905203	Hydralazine Hydrochloride 100 MG / Hydrochlorothiazide 50 MG Oral Capsule	diuretic_vaso_combo
905211	Hydralazine Hydrochloride 25 MG / Hydrochlorothiazide 25 MG Oral Capsule	diuretic_vaso_combo
905217	Hydralazine Hydrochloride 50 MG / Hydrochlorothiazide 50 MG Oral Capsule	diuretic_vaso_combo
966574	Hydralazine Hydrochloride 25 MG / Hydrochlorothiazide 15 MG Oral Tablet	diuretic_vaso_combo
966594	Hydralazine Hydrochloride 25 MG / Hydrochlorothiazide 25 MG Oral Tablet	diuretic_vaso_combo
242957	Hydralazine 100 MG / Hydrochlorothiazide 50 MG Oral Tablet	diuretic_vaso_combo
372406	Hydralazine / Hydrochlorothiazide Oral Tablet	diuretic_vaso_combo
370633	Hydralazine / Hydrochlorothiazide Oral Capsule	diuretic_vaso_combo
440425	Hydralazine / Hydrochlorothiazide / Metoprolol Oral Tablet	diuretic_BB_vaso_triple
432659	Hydralazine 25 MG / Hydrochlorothiazide 12.5 MG / Metoprolol 50 MG Oral Tablet	diuretic_BB_vaso_triple
905353	Hydralazine Hydrochloride 25 MG / Hydrochlorothiazide 15 MG / Reserpine 0.1 MG Oral Tablet	diuretic_vaso_other_triple
374694	Hydralazine / Hydrochlorothiazide / Reserpine Oral Tablet	diuretic_vaso_other_triple
905399	Hydralazine Hydrochloride 25 MG / Hydrochlorothiazide 15 MG / Reserpine 0.1 MG Oral Tablet [Hydrap-ES]	diuretic_vaso_other_triple
370705	Hydrochlorothiazide / irbesartan Oral Tablet	diuretic_ARB_combo
310793	Hydrochlorothiazide 12.5 MG / irbesartan 300 MG Oral Tablet	diuretic_ARB_combo
310792	Hydrochlorothiazide 12.5 MG / irbesartan 150 MG Oral Tablet	diuretic_ARB_combo
485471	Hydrochlorothiazide 25 MG / irbesartan 300 MG Oral Tablet	diuretic_ARB_combo
896975	Hydrochlorothiazide 25 MG / Labetalol hydrochloride 200 MG Oral Tablet	diuretic_BB_combo
896974	Hydrochlorothiazide 25 MG / Labetalol hydrochloride 100 MG Oral Tablet	diuretic_BB_combo
896976	Hydrochlorothiazide 25 MG / Labetalol hydrochloride 300 MG Oral Tablet	diuretic_BB_combo
372553	Hydrochlorothiazide / Labetalol Oral Tablet	diuretic_BB_combo
197887	Hydrochlorothiazide 25 MG / Lisinopril 20 MG Oral Tablet	diuretic_ACE_combo
197886	Hydrochlorothiazide 12.5 MG / Lisinopril 20 MG Oral Tablet	diuretic_ACE_combo
197885	Hydrochlorothiazide 12.5 MG / Lisinopril 10 MG Oral Tablet	diuretic_ACE_combo
1001394	Hydrochlorothiazide 12.5 MG / Lisinopril 5 MG Oral Tablet	diuretic_ACE_combo
372613	Hydrochlorothiazide / Lisinopril Oral Tablet	diuretic_ACE_combo
979468	Hydrochlorothiazide 12.5 MG / Losartan Potassium 50 MG Oral Tablet	diuretic_ARB_combo
979471	Hydrochlorothiazide 25 MG / Losartan Potassium 100 MG Oral Tablet	diuretic_ARB_combo
979464	Hydrochlorothiazide 12.5 MG / Losartan Potassium 100 MG Oral Tablet	diuretic_ARB_combo
372650	Hydrochlorothiazide / Losartan Oral Tablet	diuretic_ARB_combo
440593	Hydrochlorothiazide / Magnesium Chloride / Methotrimeprazine Oral Tablet	Thiazide_diuretic
428333	Hydrochlorothiazide 25 MG / Magnesium Chloride 500 MG / Methotrimeprazine 1 MG Oral Tablet	Thiazide_diuretic
429935	Hydrochlorothiazide 12.5 MG / mepindolol 5 MG Oral Tablet	diuretic_ACE_combo
446301	Hydrochlorothiazide / mepindolol Oral Tablet	diuretic_ACE_combo
197960	Hydrochlorothiazide 25 MG / Methyldopa 250 MG Oral Tablet	diuretic_central_combo
197962	Hydrochlorothiazide 30 MG / Methyldopa 500 MG Oral Tablet	diuretic_central_combo
197961	Hydrochlorothiazide 50 MG / Methyldopa 500 MG Oral Tablet	diuretic_central_combo
197963	Hydrochlorothiazide 15 MG / Methyldopa 250 MG Oral Tablet	diuretic_central_combo
372853	Hydrochlorothiazide / Methyldopa Oral Tablet	diuretic_central_combo
485001	Hydrochlorothiazide 15 MG / Methyldopa 50 MG Oral Tablet	diuretic_central_combo
866465	Hydrochlorothiazide 12.5 MG / metoprolol succinate 25 MG Extended Release Oral Tablet	diuretic_BB_combo
866476	Hydrochlorothiazide 12.5 MG / metoprolol succinate 50 MG Extended Release Oral Tablet	diuretic_BB_combo
866456	Hydrochlorothiazide 12.5 MG / metoprolol succinate 100 MG Extended Release Oral Tablet	diuretic_BB_combo
866461	24 HR Hydrochlorothiazide 12.5 MG / metoprolol succinate 25 MG Extended Release Oral Tablet	diuretic_BB_combo
866472	24 HR Hydrochlorothiazide 12.5 MG / metoprolol succinate 50 MG Extended Release Oral Tablet	diuretic_BB_combo
866452	24 HR Hydrochlorothiazide 12.5 MG / metoprolol succinate 100 MG Extended Release Oral Tablet	diuretic_BB_combo
866846	Hydrochlorothiazide 25 MG / Metoprolol Tartrate 200 MG Extended Release Oral Tablet	diuretic_BB_combo
866482	Hydrochlorothiazide 25 MG / Metoprolol Tartrate 50 MG Oral Tablet	diuretic_BB_combo
866479	Hydrochlorothiazide 25 MG / Metoprolol Tartrate 100 MG Oral Tablet	diuretic_BB_combo
866491	Hydrochlorothiazide 50 MG / Metoprolol Tartrate 100 MG Oral Tablet	diuretic_BB_combo
1111439	24 HR Hydrochlorothiazide 25 MG / Metoprolol Tartrate 200 MG Extended Release Oral Tablet	diuretic_BB_combo
246267	Hydrochlorothiazide 12.5 MG / Metoprolol 100 MG Oral Tablet	diuretic_BB_combo
372890	Hydrochlorothiazide / Metoprolol Extended Release Tablet	diuretic_BB_combo
372889	Hydrochlorothiazide / Metoprolol Oral Tablet	diuretic_BB_combo
687069	Hydrochlorothiazide 12.5 MG / Metoprolol 50 MG Oral Tablet	diuretic_BB_combo
687068	Hydrochlorothiazide 12.5 MG / Metoprolol 25 MG Oral Tablet	diuretic_BB_combo
434380	Hydrochlorothiazide 12.5 MG / Metoprolol 100 MG Extended Release Oral Tablet	diuretic_BB_combo
433891	24 HR Hydrochlorothiazide 12.5 MG / Metoprolol 100 MG Extended Release Oral Tablet	diuretic_BB_combo
1299859	Hydrochlorothiazide 12.5 MG / Moexipril hydrochloride 15 MG Oral Tablet	diuretic_ACE_combo
1299871	Hydrochlorothiazide 12.5 MG / Moexipril hydrochloride 7.5 MG Oral Tablet	diuretic_ACE_combo
1299890	Hydrochlorothiazide 25 MG / Moexipril hydrochloride 15 MG Oral Tablet	diuretic_ACE_combo
372946	Hydrochlorothiazide / moexipril Oral Tablet	diuretic_ACE_combo
403853	Hydrochlorothiazide 12.5 MG / Olmesartan medoxomil 20 MG Oral Tablet	diuretic_ARB_combo
403854	Hydrochlorothiazide 12.5 MG / Olmesartan medoxomil 40 MG Oral Tablet	diuretic_ARB_combo
403855	Hydrochlorothiazide 25 MG / Olmesartan medoxomil 40 MG Oral Tablet	diuretic_ARB_combo
406041	Hydrochlorothiazide / olmesartan Oral Tablet	diuretic_ARB_combo
245855	Hydrochlorothiazide 50 MG / Pindolol 10 MG Oral Tablet	diuretic_BB_combo
245854	Hydrochlorothiazide 25 MG / Pindolol 10 MG Oral Tablet	diuretic_BB_combo
373459	Hydrochlorothiazide / Pindolol Oral Tablet	diuretic_BB_combo
376241	Hydrochlorothiazide / Potassium Chloride Oral Tablet	Thiazide_diuretic
250040	Hydrochlorothiazide 50 MG / Potassium Chloride 300 MG Oral Tablet	Thiazide_diuretic
856393	Hydrochlorothiazide 50 MG / Propranolol Hydrochloride 120 MG Extended Release Capsule	diuretic_BB_combo
856406	Hydrochlorothiazide 50 MG / Propranolol Hydrochloride 160 MG Extended Release Capsule	diuretic_BB_combo
856422	Hydrochlorothiazide 25 MG / Propranolol Hydrochloride 40 MG Oral Tablet	diuretic_BB_combo
856417	Hydrochlorothiazide 50 MG / Propranolol Hydrochloride 80 MG Extended Release Capsule	diuretic_BB_combo
856429	Hydrochlorothiazide 25 MG / Propranolol Hydrochloride 80 MG Oral Tablet	diuretic_BB_combo
856618	Hydrochlorothiazide 25 MG / Propranolol Hydrochloride 30 MG Oral Tablet	diuretic_BB_combo
856412	24 HR Hydrochlorothiazide 50 MG / Propranolol Hydrochloride 80 MG Extended Release Capsule	diuretic_BB_combo
856401	24 HR Hydrochlorothiazide 50 MG / Propranolol Hydrochloride 160 MG Extended Release Capsule	diuretic_BB_combo
856398	24 HR Hydrochlorothiazide 50 MG / Propranolol Hydrochloride 120 MG Extended Release Capsule	diuretic_BB_combo
373650	Hydrochlorothiazide / Propranolol Extended Release Capsule	diuretic_BB_combo
373651	Hydrochlorothiazide / Propranolol Oral Tablet	diuretic_BB_combo
373732	Hydrochlorothiazide / quinapril Oral Tablet	diuretic_ACE_combo
310797	Hydrochlorothiazide 12.5 MG / quinapril 20 MG Oral Tablet	diuretic_ACE_combo
310796	Hydrochlorothiazide 12.5 MG / quinapril 10 MG Oral Tablet	diuretic_ACE_combo
310809	Hydrochlorothiazide 25 MG / quinapril 20 MG Oral Tablet	diuretic_ACE_combo
376291	Hydrochlorothiazide / Ramipril Oral Tablet	diuretic_ACE_combo
430636	Hydrochlorothiazide 12.5 MG / Ramipril 2.5 MG Oral Tablet	diuretic_ACE_combo
252371	Hydrochlorothiazide 25 MG / Ramipril 5 MG Oral Tablet	diuretic_ACE_combo
197771	Hydrochlorothiazide 50 MG / Reserpine 0.125 MG Oral Tablet	diuretic_other_combo
204501	Hydrochlorothiazide 25 MG / Reserpine 0.125 MG Oral Tablet	diuretic_other_combo
373762	Hydrochlorothiazide / Reserpine Oral Tablet	diuretic_other_combo
429155	Hydrochlorothiazide 20 MG / Reserpine 0.125 MG Oral Tablet	diuretic_other_combo
429154	Hydrochlorothiazide 10 MG / Reserpine 0.25 MG Oral Tablet	diuretic_other_combo
429153	Hydrochlorothiazide 10 MG / Reserpine 0.15 MG Oral Tablet	diuretic_other_combo
310810	Hydrochlorothiazide 25 MG / Reserpine 0.1 MG Oral Tablet	diuretic_other_combo
314018	Hydrochlorothiazide 50 MG / Reserpine 0.1 MG Oral Tablet	diuretic_other_combo
251055	Hydrochlorothiazide 25 MG / Reserpine 0.25 MG Oral Tablet	diuretic_other_combo
245282	Hydrochlorothiazide 50 MG / Reserpine 0.2 MG Oral Tablet	diuretic_other_combo
379255	Hydrochlorothiazide / Sotalol Oral Tablet	diuretic_BB_combo
104340	Hydrochlorothiazide 12.5 MG / Sotalol 80 MG Oral Tablet	diuretic_BB_combo
104338	Hydrochlorothiazide 25 MG / Sotalol 160 MG Oral Tablet	diuretic_BB_combo
429195	Hydrochlorothiazide 100 MG / Spironolactone 50 MG Oral Tablet	aldo_diuretic_combo
198225	Hydrochlorothiazide 50 MG / Spironolactone 50 MG Oral Tablet	aldo_diuretic_combo
198224	Hydrochlorothiazide 25 MG / Spironolactone 25 MG Oral Tablet	aldo_diuretic_combo
370639	Hydrochlorothiazide / Spironolactone Oral Tablet	aldo_diuretic_combo
283316	Hydrochlorothiazide 12.5 MG / telmisartan 40 MG Oral Tablet	diuretic_ARB_combo
283317	Hydrochlorothiazide 12.5 MG / telmisartan 80 MG Oral Tablet	diuretic_ARB_combo
378921	Hydrochlorothiazide / telmisartan Oral Tablet	diuretic_ARB_combo
477130	Hydrochlorothiazide 25 MG / telmisartan 80 MG Oral Tablet	diuretic_ARB_combo
374419	Hydrochlorothiazide / Timolol Oral Tablet	diuretic_BB_combo
310811	Hydrochlorothiazide 25 MG / Timolol 10 MG Oral Tablet	diuretic_BB_combo
374192	Hydrochlorothiazide / Triamterene Oral Tablet	combo_diuretic
314029	Hydrochlorothiazide 25 MG / Triamterene 50 MG Oral Tablet	combo_diuretic
310818	Hydrochlorothiazide 50 MG / Triamterene 75 MG Oral Tablet	combo_diuretic
310817	Hydrochlorothiazide 50 MG / Triamterene 75 MG Oral Capsule	combo_diuretic
310812	Hydrochlorothiazide 25 MG / Triamterene 37.5 MG Oral Tablet	combo_diuretic
198316	Hydrochlorothiazide 25 MG / Triamterene 37.5 MG Oral Capsule	combo_diuretic
198315	Hydrochlorothiazide 50 MG / Triamterene 50 MG Oral Tablet	combo_diuretic
198314	Hydrochlorothiazide 25 MG / Triamterene 50 MG Oral Capsule	combo_diuretic
370640	Hydrochlorothiazide / Triamterene Oral Capsule	combo_diuretic
428603	Hydrochlorothiazide 12.5 MG / Triamterene 25 MG Oral Tablet	combo_diuretic
432769	Hydrochlorothiazide 25 MG / Triamterene 50 MG / Verapamil 160 MG Oral Tablet	triple_combo_diuretic_CCB
452537	Hydrochlorothiazide / Triamterene / Verapamil Oral Tablet	triple_combo_diuretic_CCB
349353	Hydrochlorothiazide 25 MG / valsartan 160 MG Oral Tablet	diuretic_ARB_combo
374280	Hydrochlorothiazide / valsartan Oral Tablet	diuretic_ARB_combo
636045	Hydrochlorothiazide 25 MG / valsartan 320 MG Oral Tablet	diuretic_ARB_combo
636042	Hydrochlorothiazide 12.5 MG / valsartan 320 MG Oral Tablet	diuretic_ARB_combo
200285	Hydrochlorothiazide 12.5 MG / valsartan 160 MG Oral Tablet	diuretic_ARB_combo
200284	Hydrochlorothiazide 12.5 MG / valsartan 80 MG Oral Tablet	diuretic_ARB_combo
411821	Hydrochlorothiazide 12.5 MG / Verapamil 240 MG Extended Release Oral Capsule	diuretic_CCB_combo
452536	Hydrochlorothiazide / Verapamil Extended Release Capsule	diuretic_CCB_combo
208091	Hydrochlorothiazide 50 MG / Reserpine 0.125 MG Oral Tablet [Hydropres-50]	diuretic_other_combo
208085	Hydrochlorothiazide 25 MG / Reserpine 0.125 MG Oral Tablet [Hydropres-25]	diuretic_other_combo
208090	Hydrochlorothiazide 50 MG / Reserpine 0.125 MG Oral Tablet [Hydro-Reserp]	diuretic_other_combo
208084	Hydrochlorothiazide 25 MG / Reserpine 0.125 MG Oral Tablet [Hydro-Reserp]	diuretic_other_combo
208092	Hydrochlorothiazide 50 MG / Reserpine 0.125 MG Oral Tablet [Hydroserp]	diuretic_other_combo
208086	Hydrochlorothiazide 25 MG / Reserpine 0.125 MG Oral Tablet [Hydroserp]	diuretic_other_combo
208093	Hydrochlorothiazide 50 MG / Reserpine 0.125 MG Oral Tablet [Hydroserpine]	diuretic_other_combo
208088	Hydrochlorothiazide 25 MG / Reserpine 0.125 MG Oral Tablet [Hydroserpine]	diuretic_other_combo
995595	Hydroxyzine Hydrochloride 25 MG / Labetalol hydrochloride 300 MG Oral Tablet	betablocker
628903	Hydroxyzine / Labetalol Oral Tablet	betablocker
854993	Indapamide 1.25 MG / Perindopril Erbumine 4 MG Oral Tablet	diuretic_ACE_combo
393357	Indapamide / Perindopril Oral Tablet	diuretic_ACE_combo
429647	Indapamide 0.625 MG / Perindopril 2 MG Oral Tablet	diuretic_ACE_combo
858892	Enalapril Maleate 5 MG / Felodipine 5 MG Extended Release Tablet [Lexxel 5/5]	CCB_ACE_combo
858884	Enalapril Maleate 5 MG / Felodipine 2.5 MG Extended Release Tablet [Lexxel 5/2.5]	CCB_ACE_combo
866498	Hydrochlorothiazide 25 MG / Metoprolol Tartrate 100 MG Oral Tablet [Lopressor HCT 100/25]	diuretic_BB_combo
866502	Hydrochlorothiazide 25 MG / Metoprolol Tartrate 50 MG Oral Tablet [Lopressor HCT 50/25]	diuretic_BB_combo
866506	Hydrochlorothiazide 50 MG / Metoprolol Tartrate 100 MG Oral Tablet [Lopressor HCT 100/50]	diuretic_BB_combo
898371	Benazepril hydrochloride 20 MG / Hydrochlorothiazide 12.5 MG Oral Tablet [Lotensin HCT 20/12.5]	diuretic_ACE_combo
898376	Benazepril hydrochloride 20 MG / Hydrochlorothiazide 25 MG Oral Tablet [Lotensin HCT 20/25]	diuretic_ACE_combo
898366	Benazepril hydrochloride 10 MG / Hydrochlorothiazide 12.5 MG Oral Tablet [Lotensin HCT 10/12.5]	diuretic_ACE_combo
898382	Benazepril hydrochloride 5 MG / Hydrochlorothiazide 6.25 MG Oral Tablet [Lotensin HCT 5/6.25]	diuretic_ACE_combo
898344	Amlodipine 10 MG / Benazepril hydrochloride 20 MG Oral Capsule [Lotrel 10/20]	CCB_ACE_combo
898361	Amlodipine 5 MG / Benazepril hydrochloride 40 MG Oral Capsule [Lotrel 5/40]	CCB_ACE_combo
898355	Amlodipine 5 MG / Benazepril hydrochloride 10 MG Oral Capsule [Lotrel 5/10]	CCB_ACE_combo
898358	Amlodipine 5 MG / Benazepril hydrochloride 20 MG Oral Capsule [Lotrel 5/20]	CCB_ACE_combo
898348	Amlodipine 10 MG / Benazepril hydrochloride 40 MG Oral Capsule [Lotrel 10/40]	CCB_ACE_combo
898352	Amlodipine 2.5 MG / Benazepril hydrochloride 10 MG Oral Capsule [Lotrel 2.5/10]	CCB_ACE_combo
208089	Hydrochlorothiazide 25 MG / Reserpine 0.125 MG Oral Tablet [Mallopress]	diuretic_other_combo
905401	Hydralazine Hydrochloride 25 MG / Hydrochlorothiazide 15 MG / Reserpine 0.1 MG Oral Tablet [Marpres]	diuretic_vaso_other_triple
446675	Mefruside / Nifedipine Oral Tablet	CCB_loop_combo
432767	Mefruside 12.5 MG / Nifedipine 20 MG Oral Tablet	CCB_loop_combo
207385	Reserpine 0.1 MG / Trichlormethiazide 2 MG Oral Tablet [Metatensin #2]	diuretic_other_combo
207387	Reserpine 0.1 MG / Trichlormethiazide 4 MG Oral Tablet [Metatensin #4]	diuretic_other_combo
373241	Methyclothiazide / Pargyline Oral Tablet	Thiazide_diuretic
311632	Methyclothiazide 5 MG / Pargyline 25 MG Oral Tablet	Thiazide_diuretic
197954	Methyclothiazide 2.5 MG / Reserpine 0.1 MG Oral Tablet	diuretic_other_combo
373764	Methyclothiazide / Reserpine Oral Tablet	diuretic_other_combo
452299	Methyclothiazide / Triamterene Oral Tablet	combo_diuretic
428210	Methyclothiazide 5 MG / Triamterene 150 MG Oral Tablet	combo_diuretic
452300	Metolazone / Triamterene Oral Tablet	combo_diuretic
427727	Metolazone 2.5 MG / Triamterene 50 MG Oral Tablet	combo_diuretic
446677	Metoprolol / Nifedipine Extended Release Capsule	CCB_BB_combo
411867	Metoprolol 50 MG / Nifedipine 15 MG Extended Release Oral Capsule	CCB_BB_combo
749841	Hydrochlorothiazide 25 MG / telmisartan 80 MG Oral Tablet [Micardis-HCT 80/25]	diuretic_ARB_combo
749837	Hydrochlorothiazide 12.5 MG / telmisartan 80 MG Oral Tablet [Micardis-HCT 80/12.5]	diuretic_ARB_combo
749833	Hydrochlorothiazide 12.5 MG / telmisartan 40 MG Oral Tablet [Micardis-HCT 40/12.5]	diuretic_ARB_combo
754812	Polythiazide 0.5 MG / Prazosin 1 MG Oral Capsule [Minizide 1]	diuretic_alphablocker_combo
754806	Polythiazide 0.5 MG / Prazosin 5 MG Oral Capsule [Minizide 5]	diuretic_alphablocker_combo
754802	Polythiazide 0.5 MG / Prazosin 2 MG Oral Capsule [Minizide 2]	diuretic_alphablocker_combo
104243	Amiloride Hydrochloride 2.5 MG / Hydrochlorothiazide 25 MG Oral Tablet [Moduret 25]	combo_diuretic
857178	Fosinopril Sodium 20 MG / Hydrochlorothiazide 12.5 MG Oral Tablet [Monopril-HCT 20/12.5]	diuretic_ACE_combo
857182	Fosinopril Sodium 10 MG / Hydrochlorothiazide 12.5 MG Oral Tablet [Monopril-HCT 10/12.5]	diuretic_ACE_combo
205474	deserpidine 0.125 MG / Hydrochlorothiazide 25 MG Oral Tablet [Oreticyl 25]	diuretic_other_combo
205476	deserpidine 0.125 MG / Hydrochlorothiazide 50 MG Oral Tablet [Oreticyl 50]	diuretic_other_combo
205478	deserpidine 0.25 MG / Hydrochlorothiazide 25 MG Oral Tablet [Oreticyl Forte]	diuretic_other_combo
1191193	Penbutolol Sulfate 40 MG / piretanide 6 MG Oral Tablet	BB_loop_combo
1191192	Penbutolol Sulfate 20 MG / piretanide 3 MG Oral Tablet	BB_loop_combo
450545	Penbutolol / piretanide Oral Tablet	BB_loop_combo
450465	pentaerythritol / Propranolol Oral Tablet	BB_vaso_combo
430941	pentaerythritol 40 MG / Propranolol 40 MG Oral Tablet	BB_vaso_combo
429765	piretanide 6 MG / Ramipril 5 MG Oral Tablet	ACE_loop_combo
451173	piretanide / Ramipril Oral Tablet	ACE_loop_combo
428869	Polythiazide 0.25 MG / Prazosin 0.5 MG Oral Tablet	diuretic_alphablocker_combo
428868	Polythiazide 0.5 MG / Prazosin 1 MG Oral Tablet	diuretic_alphablocker_combo
451073	Polythiazide / Prazosin Oral Tablet	diuretic_alphablocker_combo
312481	Polythiazide 0.5 MG / Prazosin 1 MG Oral Capsule	diuretic_alphablocker_combo
312483	Polythiazide 0.5 MG / Prazosin 5 MG Oral Capsule	diuretic_alphablocker_combo
312482	Polythiazide 0.5 MG / Prazosin 2 MG Oral Capsule	diuretic_alphablocker_combo
373564	Polythiazide / Prazosin Oral Capsule	diuretic_alphablocker_combo
373765	Polythiazide / Reserpine Oral Tablet	diuretic_alphablocker_combo
198198	Polythiazide 2 MG / Reserpine 0.25 MG Oral Tablet	diuretic_alphablocker_combo
541946	Hydrochlorothiazide 12.5 MG / Lisinopril 20 MG Oral Tablet [Prinize]	diuretic_ACE_combo
207965	Hydrochlorothiazide 25 MG / Lisinopril 20 MG Oral Tablet [Prinzide]	diuretic_ACE_combo
207963	Hydrochlorothiazide 12.5 MG / Lisinopril 20 MG Oral Tablet [Prinzide]	diuretic_ACE_combo
207961	Hydrochlorothiazide 12.5 MG / Lisinopril 10 MG Oral Tablet [Prinzide]	diuretic_ACE_combo
991549	Hydrochlorothiazide 12.5 MG / quinapril 10 MG Oral Tablet [Quinaretic 10/12.5]	diuretic_ACE_combo
991557	Hydrochlorothiazide 25 MG / quinapril 20 MG Oral Tablet [Quinaretic 20/25]	diuretic_ACE_combo
991553	Hydrochlorothiazide 12.5 MG / quinapril 20 MG Oral Tablet [Quinaretic 20/12.5]	diuretic_ACE_combo
208066	Bendroflumethiazide 4 MG / Rauwolfia serpentina (USP) 50 MG Oral Tablet [Rauzide]	diuretic_other_combo
214095	Chlorthalidone 50 MG / Reserpine 0.25 MG Oral Tablet [Regroton]	diuretic_other_combo
208825	Polythiazide 2 MG / Reserpine 0.25 MG Oral Tablet [Renese-R]	diuretic_other_combo
373767	Reserpine / Trichlormethiazide Oral Tablet	diuretic_other_combo
198320	Reserpine 0.1 MG / Trichlormethiazide 2 MG Oral Tablet	diuretic_other_combo
198321	Reserpine 0.1 MG / Trichlormethiazide 4 MG Oral Tablet	diuretic_other_combo
208067	Bendroflumethiazide 4 MG / Rauwolfia serpentina (USP) 50 MG Oral Tablet [Rondameth]	diuretic_other_combo
905367	Hydralazine Hydrochloride 25 MG / Hydrochlorothiazide 15 MG / Reserpine 0.1 MG Oral Tablet [Ser-Ap-Es]	diuretic_vaso_other_triple
905403	Hydralazine Hydrochloride 25 MG / Hydrochlorothiazide 15 MG / Reserpine 0.1 MG Oral Tablet [Serathide]	diuretic_vaso_other_triple
905405	Hydralazine Hydrochloride 25 MG / Hydrochlorothiazide 15 MG / Reserpine 0.1 MG Oral Tablet [Serpazide]	diuretic_vaso_other_triple
905407	Hydralazine Hydrochloride 25 MG / Hydrochlorothiazide 15 MG / Reserpine 0.1 MG Oral Tablet [Serpex]	diuretic_vaso_other_triple
897848	trandolapril 2 MG / Verapamil hydrochloride 240 MG Extended Release Tablet [Tarka 2/240]	CCB_ACE_combo
897787	trandolapril 2 MG / Verapamil hydrochloride 180 MG Extended Release Tablet [Tarka 2/180]	CCB_ACE_combo
897857	trandolapril 4 MG / Verapamil hydrochloride 240 MG Extended Release Tablet [Tarka 4/240]	CCB_ACE_combo
897780	trandolapril 1 MG / Verapamil hydrochloride 240 MG Extended Release Tablet [Tarka 1/240]	CCB_ACE_combo
897846	24 HR trandolapril 2 MG / Verapamil hydrochloride 240 MG Extended Release Tablet [Tarka 2/240]	CCB_ACE_combo
897785	24 HR trandolapril 2 MG / Verapamil hydrochloride 180 MG Extended Release Tablet [Tarka 2/180]	CCB_ACE_combo
897855	24 HR trandolapril 4 MG / Verapamil hydrochloride 240 MG Extended Release Tablet [Tarka 4/240]	CCB_ACE_combo
897782	24 HR trandolapril 1 MG / Verapamil hydrochloride 240 MG Extended Release Tablet [Tarka 1/240]	CCB_ACE_combo
846148	Diltiazem Hydrochloride 180 MG / Enalapril Maleate 5 MG Extended Release Tablet [Teczem]	CCB_ACE_combo
1009253	aliskiren 150 MG / Amlodipine 5 MG Oral Tablet [Tekamlo 150/5]	CCB_renin_combo
1009249	aliskiren 150 MG / Amlodipine 10 MG Oral Tablet [Tekamlo 150/10]	CCB_renin_combo
1009324	aliskiren 300 MG / Amlodipine 5 MG Oral Tablet [Tekamlo 300/5]	CCB_renin_combo
1009319	aliskiren 300 MG / Amlodipine 10 MG Oral Tablet [Tekamlo 300/10]	CCB_renin_combo
1011755	aliskiren 300 MG / Hydrochlorothiazide 25 MG Oral Tablet [Tekturna HCT 300/25]	diuretic_renin_combo
1011752	aliskiren 300 MG / Hydrochlorothiazide 12.5 MG Oral Tablet [Tekturna HCT 300/12.5]	diuretic_renin_combo
1011712	aliskiren 150 MG / Hydrochlorothiazide 12.5 MG Oral Tablet [Tekturna HCT 150/12.5]	diuretic_renin_combo
1011715	aliskiren 150 MG / Hydrochlorothiazide 25 MG Oral Tablet [Tekturna HCT 150/25]	diuretic_renin_combo
104344	Atenolol 100 MG / Chlorthalidone 25 MG Oral Tablet [Tenchlor]	diuretic_BB_combo
104343	Atenolol 50 MG / Chlorthalidone 12.5 MG Oral Tablet [Tenchlor]	diuretic_BB_combo
104337	Atenolol 50 MG / Chlorthalidone 12.5 MG Oral Tablet [Tenoret]	diuretic_BB_combo
352335	eprosartan 600 MG / Hydrochlorothiazide 12.5 MG Oral Tablet [Teveten HCT]	diuretic_ARB_combo
352336	eprosartan 600 MG / Hydrochlorothiazide 25 MG Oral Tablet [Teveten HCT]	diuretic_ARB_combo
491234	Hydrochlorothiazide 25 MG / Timolol 10 MG Oral Tablet [Timolide]	diuretic_BB_combo
108744	Atenolol 100 MG / Chlorthalidone 25 MG Oral Tablet [Totaretic]	diuretic_BB_combo
108743	Atenolol 50 MG / Chlorthalidone 12.5 MG Oral Tablet [Totaretic]	diuretic_BB_combo
542127	Hydrochlorothiazide 25 MG / Labetalol hydrochloride 300 MG Oral Tablet [Trandide]	diuretic_BB_combo
896990	Hydrochlorothiazide 25 MG / Labetalol hydrochloride 200 MG Oral Tablet [Trandide]	diuretic_BB_combo
901451	trandolapril 2 MG / Verapamil hydrochloride 180 MG Extended Release Capsule	CCB_ACE_combo
897778	trandolapril 1 MG / Verapamil hydrochloride 240 MG Extended Release Tablet	CCB_ACE_combo
897786	trandolapril 2 MG / Verapamil hydrochloride 180 MG Extended Release Tablet	CCB_ACE_combo
897856	trandolapril 4 MG / Verapamil hydrochloride 240 MG Extended Release Tablet	CCB_ACE_combo
897847	trandolapril 2 MG / Verapamil hydrochloride 240 MG Extended Release Tablet	CCB_ACE_combo
411759	24 HR trandolapril 2 MG / Verapamil hydrochloride 180 MG Extended Release Oral Capsule	CCB_ACE_combo
897781	24 HR trandolapril 1 MG / Verapamil hydrochloride 240 MG Extended Release Tablet	CCB_ACE_combo
897783	24 HR trandolapril 2 MG / Verapamil hydrochloride 180 MG Extended Release Tablet	CCB_ACE_combo
897853	24 HR trandolapril 4 MG / Verapamil hydrochloride 240 MG Extended Release Tablet	CCB_ACE_combo
897844	24 HR trandolapril 2 MG / Verapamil hydrochloride 240 MG Extended Release Tablet	CCB_ACE_combo
374178	trandolapril / Verapamil Extended Release Tablet	CCB_ACE_combo
431825	trandolapril 1 MG / Verapamil 180 MG Extended Release Tablet	CCB_ACE_combo
379582	trandolapril / Verapamil Extended Release Capsule	CCB_ACE_combo
905409	Hydralazine Hydrochloride 25 MG / Hydrochlorothiazide 15 MG / Reserpine 0.1 MG Oral Tablet [Tri-Hydroserpine]	diuretic_vaso_other_triple
905411	Hydralazine Hydrochloride 25 MG / Hydrochlorothiazide 15 MG / Reserpine 0.1 MG Oral Tablet [Uni Serp]	diuretic_vaso_other_triple
905413	Hydralazine Hydrochloride 25 MG / Hydrochlorothiazide 15 MG / Reserpine 0.1 MG Oral Tablet [Unipres]	diuretic_vaso_other_triple
1011724	aliskiren 150 MG / valsartan 160 MG Oral Tablet [Valturna]	ARB_renin_combo
1011735	aliskiren 300 MG / valsartan 320 MG Oral Tablet [Valturna]	ARB_renin_combo
108966	Amiloride Hydrochloride 5 MG / Hydrochlorothiazide 50 MG Oral Tablet [Zida-Co]	combo_diuretic
106682	quinapril 20 MG Oral Tablet [Accupro]	ACE
106681	quinapril 10 MG Oral Tablet [Accupro]	ACE
106680	quinapril 5 MG Oral Tablet [Accupro]	ACE
103945	quinapril 40 MG Oral Tablet [Accupro]	ACE
201371	Captopril 25 MG Oral Tablet [Acepril]	ACE
201373	Captopril 50 MG Oral Tablet [Acepril]	ACE
201369	Captopril 12.5 MG Oral Tablet [Acepril]	ACE
844455	Nifedipine 20 MG Extended Release Tablet [Adalat Retard 20]	CCB
844459	Nifedipine 10 MG Extended Release Tablet [Adalat Retard 10]	CCB
201453	12 HR Nifedipine 10 MG Extended Release Tablet [Adalat Retard 10]	CCB
201449	12 HR Nifedipine 20 MG Extended Release Tablet [Adalat Retard 20]	CCB
844458	Nifedipine 20 MG Extended Release Tablet [Adalat AR]	CCB
201452	12 HR Nifedipine 20 MG Extended Release Tablet [Adalat AR]	CCB
844439	Nifedipine 20 MG Extended Release Tablet [Adalat LA]	CCB
844461	Nifedipine 60 MG Extended Release Tablet [Adalat LA]	CCB
201457	24 HR Nifedipine 60 MG Extended Release Tablet [Adalat LA]	CCB
153223	24 HR Nifedipine 20 MG Extended Release Tablet [Adalat LA]	CCB
150753	Nifedipine 5 MG Oral Capsule [Adalat]	CCB
845006	Nifedipine 90 MG Extended Release Tablet [Adalat]	CCB
845005	Nifedipine 60 MG Extended Release Tablet [Adalat]	CCB
845004	Nifedipine 30 MG Extended Release Tablet [Adalat]	CCB
91692	Nifedipine 20 MG Oral Capsule [Adalat]	CCB
91691	Nifedipine 10 MG Oral Capsule [Adalat]	CCB
672918	24 HR Nifedipine 90 MG Extended Release Tablet [Adalat]	CCB
672916	24 HR Nifedipine 30 MG Extended Release Tablet [Adalat]	CCB
672917	24 HR Nifedipine 60 MG Extended Release Tablet [Adalat]	CCB
844457	Nifedipine 20 MG Extended Release Tablet [Adalate LP]	CCB
201451	12 HR Nifedipine 20 MG Extended Release Tablet [Adalate LP]	CCB
104412	Nifedipine 10 MG Oral Capsule [Adalate]	CCB
844424	Nifedipine 10 MG Extended Release Tablet [Adipine MR 10]	CCB
844421	Nifedipine 20 MG Extended Release Tablet [Adipine MR 20]	CCB
151244	12 HR Nifedipine 10 MG Extended Release Tablet [Adipine MR 10]	CCB
151085	12 HR Nifedipine 20 MG Extended Release Tablet [Adipine MR 20]	CCB
200881	Diltiazem Hydrochloride 60 MG Extended Release Tablet [Adizem]	CCB
845223	Diltiazem Hydrochloride 300 MG Extended Release Capsule [Adizem-XL]	CCB
845244	Diltiazem Hydrochloride 240 MG Extended Release Capsule [Adizem-XL]	CCB
845246	Diltiazem Hydrochloride 120 MG Extended Release Capsule [Adizem-XL]	CCB
845249	Diltiazem Hydrochloride 180 MG Extended Release Capsule [Adizem-XL]	CCB
104406	24 HR Diltiazem Hydrochloride 300 MG Extended Release Capsule [Adizem-XL]	CCB
202229	24 HR Diltiazem Hydrochloride 120 MG Extended Release Capsule [Adizem-XL]	CCB
202232	24 HR Diltiazem Hydrochloride 180 MG Extended Release Capsule [Adizem-XL]	CCB
202223	24 HR Diltiazem Hydrochloride 240 MG Extended Release Capsule [Adizem-XL]	CCB
845008	Nifedipine 60 MG Extended Release Tablet [Afeditab CR]	CCB
845007	Nifedipine 30 MG Extended Release Tablet [Afeditab CR]	CCB
672920	24 HR Nifedipine 30 MG Extended Release Tablet [Afeditab CR]	CCB
672921	24 HR Nifedipine 60 MG Extended Release Tablet [Afeditab CR]	CCB
200802	Furosemide 40 MG Oral Tablet [Aluzine]	loop_diuretic
200800	Furosemide 20 MG Oral Tablet [Aluzine]	loop_diuretic
200810	Furosemide 500 MG Oral Tablet [Aluzine]	loop_diuretic
200841	Propranolol Hydrochloride 10 MG Oral Tablet [Angilol]	betablocker
200837	Propranolol Hydrochloride 160 MG Oral Tablet [Angilol]	betablocker
200847	Propranolol Hydrochloride 80 MG Oral Tablet [Angilol]	betablocker
200831	Propranolol Hydrochloride 40 MG Oral Tablet [Angilol]	betablocker
844431	Nifedipine 40 MG Extended Release Tablet [Angiopine 40 LA]	CCB
152801	24 HR Nifedipine 40 MG Extended Release Tablet [Angiopine 40 LA]	CCB
844416	Nifedipine 20 MG Extended Release Tablet [Angiopine MR]	CCB
844442	Nifedipine 10 MG Extended Release Tablet [Angiopine MR]	CCB
153538	12 HR Nifedipine 10 MG Extended Release Tablet [Angiopine MR]	CCB
104414	12 HR Nifedipine 20 MG Extended Release Tablet [Angiopine MR]	CCB
200886	Nifedipine 10 MG Oral Capsule [Angiopine]	CCB
104411	Nifedipine 5 MG Oral Capsule [Angiopine]	CCB
844432	Diltiazem 90 MG Extended Release Tablet [Angiozem CR]	CCB
844433	Diltiazem 120 MG Extended Release Tablet [Angiozem CR]	CCB
152803	12 HR Diltiazem 120 MG Extended Release Tablet [Angiozem CR]	CCB
152802	12 HR Diltiazem 90 MG Extended Release Tablet [Angiozem CR]	CCB
200880	Diltiazem Hydrochloride 60 MG Extended Release Tablet [Angiozem]	CCB
845230	Diltiazem Hydrochloride 120 MG Extended Release Capsule [Angitil SR]	CCB
845232	Diltiazem Hydrochloride 180 MG Extended Release Capsule [Angitil SR]	CCB
845231	Diltiazem Hydrochloride 90 MG Extended Release Capsule [Angitil SR]	CCB
108850	12 HR Diltiazem Hydrochloride 90 MG Extended Release Capsule [Angitil SR]	CCB
108849	12 HR Diltiazem Hydrochloride 120 MG Extended Release Capsule [Angitil SR]	CCB
108913	24 HR Diltiazem Hydrochloride 180 MG Extended Release Capsule [Angitil SR]	CCB
845252	Diltiazem Hydrochloride 240 MG Extended Release Capsule [Angitil XL]	CCB
845253	Diltiazem Hydrochloride 300 MG Extended Release Capsule [Angitil XL]	CCB
226539	24 HR Diltiazem Hydrochloride 240 MG Extended Release Capsule [Angitil XL]	CCB
226540	24 HR Diltiazem Hydrochloride 300 MG Extended Release Capsule [Angitil XL]	CCB
201328	Atenolol 50 MG Oral Tablet [Antipressan]	betablocker
201323	Atenolol 100 MG Oral Tablet [Antipressan]	betablocker
201218	Atenolol 25 MG Oral Tablet [Antipressan]	betablocker
200796	Bendroflumethiazide 5 MG Oral Tablet [Aprinox]	Thiazide_diuretic
200792	Bendroflumethiazide 2.5 MG Oral Tablet [Aprinox]	Thiazide_diuretic
200842	Propranolol Hydrochloride 10 MG Oral Tablet [Apsolol]	betablocker
200838	Propranolol Hydrochloride 160 MG Oral Tablet [Apsolol]	betablocker
200848	Propranolol Hydrochloride 80 MG Oral Tablet [Apsolol]	betablocker
200829	Propranolol Hydrochloride 40 MG Oral Tablet [Apsolol]	betablocker
351505	Trichlormethiazide 4 MG Oral Tablet [Aquacot]	Thiazide_diuretic
207090	Methyclothiazide 5 MG Oral Tablet [Aquatensen]	Thiazide_diuretic
351451	Hydrochlorothiazide 50 MG Oral Tablet [Aquazide H]	Thiazide_diuretic
201333	Metoprolol Tartrate 50 MG Oral Tablet [Arbralene]	betablocker
201336	Metoprolol Tartrate 100 MG Oral Tablet [Arbralene]	betablocker
151120	Atenolol 25 MG Oral Tablet [Atenix]	betablocker
201330	Atenolol 50 MG Oral Tablet [Atenix]	betablocker
201325	Atenolol 100 MG Oral Tablet [Atenix]	betablocker
201316	Propranolol Hydrochloride 160 MG Extended Release Capsule [Avlocardyl Retard]	betablocker
201312	Propranolol Hydrochloride 160 MG Extended Release Capsule [Bedranol SR]	betablocker
200840	Propranolol Hydrochloride 10 MG Oral Tablet [Bedranol]	betablocker
200846	Propranolol Hydrochloride 80 MG Oral Tablet [Bedranol]	betablocker
200830	Propranolol Hydrochloride 40 MG Oral Tablet [Bedranol]	betablocker
201288	Verapamil hydrochloride 80 MG Oral Tablet [Berkatens]	CCB
201285	Verapamil hydrochloride 40 MG Oral Tablet [Berkatens]	CCB
201294	Verapamil hydrochloride 160 MG Oral Tablet [Berkatens]	CCB
201291	Verapamil hydrochloride 120 MG Oral Tablet [Berkatens]	CCB
200844	Propranolol Hydrochloride 10 MG Oral Tablet [Berkolol]	betablocker
200839	Propranolol Hydrochloride 160 MG Oral Tablet [Berkolol]	betablocker
200850	Propranolol Hydrochloride 80 MG Oral Tablet [Berkolol]	betablocker
200833	Propranolol Hydrochloride 40 MG Oral Tablet [Berkolol]	betablocker
200797	Bendroflumethiazide 5 MG Oral Tablet [Berkozide]	Thiazide_diuretic
200793	Bendroflumethiazide 2.5 MG Oral Tablet [Berkozide]	Thiazide_diuretic
204015	Sotalol Hydrochloride 80 MG Oral Tablet [Beta-Cardone]	betablocker
141886	Sotalol Hydrochloride 200 MG Oral Tablet [Beta-Cardone]	betablocker
141884	Sotalol Hydrochloride 40 MG Oral Tablet [Beta-Cardone]	betablocker
200856	Pindolol 5 MG Oral Tablet [Betadren]	betablocker
200858	Pindolol 15 MG Oral Tablet [Betadren]	betablocker
201311	Propranolol Hydrochloride 160 MG Extended Release Capsule [Betadur CR]	betablocker
200852	Metoprolol Tartrate 1 MG/ML Injectable Solution [Betaloc]	betablocker
201331	Metoprolol Tartrate 50 MG Oral Tablet [Betaloc]	betablocker
201334	Metoprolol Tartrate 100 MG Oral Tablet [Betaloc]	betablocker
104312	Metoprolol Tartrate 200 MG Extended Release Tablet [Betaloc-SA]	betablocker
904581	Sotalol Hydrochloride 160 MG Oral Tablet [Betapace]	betablocker
904603	Sotalol Hydrochloride 80 MG Oral Tablet [Betapace]	betablocker
904591	Sotalol Hydrochloride 240 MG Oral Tablet [Betapace]	betablocker
904563	Sotalol Hydrochloride 100 MG Oral Tablet [Betapace]	betablocker
904569	Sotalol Hydrochloride 120 MG Oral Tablet [Betapace]	betablocker
201313	Propranolol Hydrochloride 160 MG Extended Release Capsule [Beta-Prograne]	betablocker
1297753	Betaxolol Hydrochloride 10 MG Oral Tablet	betablocker
1297757	Betaxolol Hydrochloride 20 MG Oral Tablet	betablocker
371065	Betaxolol Oral Tablet	betablocker
201339	Timolol 10 MG Oral Tablet [Betim]	betablocker
201340	Timolol 10 MG Oral Tablet [Blocadren]	betablocker
208575	Timolol 5 MG Oral Tablet [Blocadren]	betablocker
208576	Timolol 20 MG Oral Tablet [Blocadren]	betablocker
979434	Esmolol hydrochloride 20 MG/ML Injectable Solution [Brevibloc]	betablocker
979430	Esmolol hydrochloride 10 MG/ML Injectable Solution [Brevibloc]	betablocker
979438	Esmolol hydrochloride 250 MG/ML Injectable Solution [Brevibloc]	betablocker
200879	Diltiazem Hydrochloride 60 MG Extended Release Tablet [Britiazim]	CCB
108745	Nifedipine 10 MG Oral Capsule [Calanif]	CCB
108781	Nifedipine 5 MG Oral Capsule [Calanif]	CCB
153789	Diltiazem Hydrochloride 60 MG Extended Release Tablet [Calazem]	CCB
844423	Diltiazem 120 MG Extended Release Tablet [Calcicard CR]	CCB
844422	Diltiazem 90 MG Extended Release Tablet [Calcicard CR]	CCB
151127	12 HR Diltiazem 120 MG Extended Release Tablet [Calcicard CR]	CCB
151126	12 HR Diltiazem 90 MG Extended Release Tablet [Calcicard CR]	CCB
200877	Diltiazem Hydrochloride 60 MG Oral Tablet [Calcicard]	CCB
200885	Nifedipine 10 MG Oral Capsule [Calcilat]	CCB
102338	Nifedipine 10 MG Oral Capsule [Calcipine]	CCB
102337	Nifedipine 5 MG Oral Capsule [Calcipine]	CCB
541022	Captopril 50 MG Oral Tablet [Capropril]	ACE
201380	Lisinopril 5 MG Oral Tablet [Carace]	ACE
201381	Lisinopril 10 MG Oral Tablet [Carace]	ACE
201382	Lisinopril 20 MG Oral Tablet [Carace]	ACE
201379	Lisinopril 2.5 MG Oral Tablet [Carace]	ACE
844410	Nifedipine 20 MG Extended Release Tablet [Cardilate MR]	CCB
844434	Nifedipine 10 MG Extended Release Tablet [Cardilate MR]	CCB
152906	12 HR Nifedipine 10 MG Extended Release Tablet [Cardilate MR]	CCB
103944	12 HR Nifedipine 20 MG Extended Release Tablet [Cardilate MR]	CCB
104294	Propranolol Hydrochloride 40 MG Oral Tablet [Cardinol]	betablocker
104293	Propranolol Hydrochloride 10 MG Oral Tablet [Cardinol]	betablocker
104296	Propranolol Hydrochloride 160 MG Oral Tablet [Cardinol]	betablocker
104295	Propranolol Hydrochloride 80 MG Oral Tablet [Cardinol]	betablocker
207940	Hydrochlorothiazide 50 MG Oral Tablet [Carozide]	Thiazide_diuretic
978581	Carteolol Hydrochloride 5 MG Oral Tablet	betablocker
978577	Carteolol Hydrochloride 2.5 MG Oral Tablet	betablocker
371295	Carteolol Oral Tablet	betablocker
103781	Carteolol 10 MG Oral Tablet	betablocker
430569	Carteolol 20 MG Oral Tablet	betablocker
831242	Diltiazem Hydrochloride 180 MG Extended Release Capsule [Cartia]	CCB
831288	Diltiazem Hydrochloride 240 MG Extended Release Capsule [Cartia]	CCB
[truncated: 544 more rows]
