# Supplementary material for: Optimizing Antihypertensive Medication Classification in Electronic Health Record-Based Data: Classification System Development and Methodological Comparison
Source: JMIR Med Inform. 2020 Feb 27;8(2):e14777. doi: 10.2196/14777 (PMC7068459; doi:10.2196/14777)
Supplement: Multimedia Appendix 6 [file medinform_v8i2e14777_app6.xlsx]

## Sheet: Sheet1
Name	RxCUI	Rx_Norm_Drug_Class	Drug_Class	drug_count
quinapril 40 MG Oral Tablet [Accupro]	103945	ACE	ACE	1
Lisinopril 2.5 MG Oral Tablet [Zestril]	104375	ACE	ACE	1
Lisinopril 5 MG Oral Tablet [Zestril]	104376	ACE	ACE	1
Lisinopril 10 MG Oral Tablet [Zestril]	104377	ACE	ACE	1
Lisinopril 20 MG Oral Tablet [Zestril]	104378	ACE	ACE	1
Perindopril Erbumine 4 MG Oral Tablet [Coversyl]	104382	ACE	ACE	1
Ramipril 2.5 MG Oral Capsule [Altace]	104384	ACE	ACE	1
Ramipril 5 MG Oral Capsule [Altace]	104385	ACE	ACE	1
Cilazapril 0.25 MG Oral Tablet [Vascace]	104388	ACE	ACE	1
Cilazapril 0.5 MG Oral Tablet [Vascace]	104389	ACE	ACE	1
quinapril 5 MG Oral Tablet [Accupro]	106680	ACE	ACE	1
quinapril 10 MG Oral Tablet [Accupro]	106681	ACE	ACE	1
quinapril 20 MG Oral Tablet [Accupro]	106682	ACE	ACE	1
Captopril 12.5 MG Oral Tablet [Ecopace]	153275	ACE	ACE	1
Captopril 25 MG Oral Tablet [Ecopace]	153276	ACE	ACE	1
Captopril 50 MG Oral Tablet [Ecopace]	153277	ACE	ACE	1
Captopril 12.5 MG Oral Tablet [Kaplon]	153311	ACE	ACE	1
Captopril 25 MG Oral Tablet [Kaplon]	153312	ACE	ACE	1
Captopril 50 MG Oral Tablet [Kaplon]	153313	ACE	ACE	1
Captopril 12.5 MG Oral Tablet [Hypapril]	153460	ACE	ACE	1
Captopril 25 MG Oral Tablet [Hypapril]	153461	ACE	ACE	1
Captopril 50 MG Oral Tablet [Hypapril]	153462	ACE	ACE	1
Lisinopril 40 MG Oral Tablet	197884	ACE	ACE	1
Ramipril 2.5 MG Oral Capsule	198188	ACE	ACE	1
Ramipril 5 MG Oral Capsule	198189	ACE	ACE	1
trandolapril 2 MG Oral Tablet	199351	ACE	ACE	1
trandolapril 4 MG Oral Tablet	199352	ACE	ACE	1
trandolapril 1 MG Oral Tablet	199353	ACE	ACE	1
trandolapril 0.5 MG Oral Capsule	199622	ACE	ACE	1
Cilazapril 0.5 MG Oral Tablet	199707	ACE	ACE	1
Cilazapril 2.5 MG Oral Tablet	199708	ACE	ACE	1
Cilazapril 5 MG Oral Tablet	199709	ACE	ACE	1
trandolapril 1 MG Oral Capsule	199816	ACE	ACE	1
trandolapril 2 MG Oral Capsule	199817	ACE	ACE	1
Captopril 5 MG/ML Oral Solution	199931	ACE	ACE	1
Cilazapril 1 MG Oral Tablet	199937	ACE	ACE	1
Captopril 12.5 MG Oral Tablet [Acepril]	201369	ACE	ACE	1
Captopril 12.5 MG Oral Tablet [Capoten]	201370	ACE	ACE	1
Captopril 25 MG Oral Tablet [Acepril]	201371	ACE	ACE	1
Captopril 25 MG Oral Tablet [Capoten]	201372	ACE	ACE	1
Captopril 50 MG Oral Tablet [Acepril]	201373	ACE	ACE	1
Captopril 50 MG Oral Tablet [Capoten]	201374	ACE	ACE	1
Enalapril Maleate 10 MG Oral Tablet [Innovace]	201377	ACE	ACE	1
Enalapril Maleate 20 MG Oral Tablet [Innovace]	201378	ACE	ACE	1
Lisinopril 2.5 MG Oral Tablet [Carace]	201379	ACE	ACE	1
Lisinopril 5 MG Oral Tablet [Carace]	201380	ACE	ACE	1
Lisinopril 10 MG Oral Tablet [Carace]	201381	ACE	ACE	1
Lisinopril 20 MG Oral Tablet [Carace]	201382	ACE	ACE	1
Enalaprilat 1.25 MG/ML Injectable Solution	204404	ACE	ACE	1
Lisinopril 30 MG Oral Tablet	205326	ACE	ACE	1
Lisinopril 2.5 MG Oral Tablet [Prinivil]	206763	ACE	ACE	1
Lisinopril 5 MG Oral Tablet [Prinivil]	206764	ACE	ACE	1
Lisinopril 10 MG Oral Tablet [Prinivil]	206765	ACE	ACE	1
Lisinopril 20 MG Oral Tablet [Prinivil]	206766	ACE	ACE	1
Lisinopril 40 MG Oral Tablet [Prinivil]	206770	ACE	ACE	1
Lisinopril 40 MG Oral Tablet [Zestril]	206771	ACE	ACE	1
quinapril 5 MG Oral Tablet [Accupril]	207891	ACE	ACE	1
quinapril 10 MG Oral Tablet [Accupril]	207892	ACE	ACE	1
quinapril 20 MG Oral Tablet [Accupril]	207893	ACE	ACE	1
quinapril 40 MG Oral Tablet [Accupril]	207895	ACE	ACE	1
trandolapril 1 MG Oral Tablet [Mavik]	210671	ACE	ACE	1
trandolapril 2 MG Oral Tablet [Mavik]	210672	ACE	ACE	1
trandolapril 4 MG Oral Tablet [Mavik]	210673	ACE	ACE	1
Captopril 100 MG Oral Tablet [Capoten]	210994	ACE	ACE	1
Lisinopril 30 MG Oral Tablet [Zestril]	213482	ACE	ACE	1
Captopril 12.5 MG Oral Tablet [Hyteneze]	226700	ACE	ACE	1
Captopril 25 MG Oral Tablet [Hyteneze]	226701	ACE	ACE	1
Captopril 50 MG Oral Tablet [Hyteneze]	226702	ACE	ACE	1
Captopril 12.5 MG Oral Tablet [Tensopril]	226706	ACE	ACE	1
Captopril 25 MG Oral Tablet [Tensopril]	226707	ACE	ACE	1
Captopril 50 MG Oral Tablet [Tensopril]	226708	ACE	ACE	1
Enalaprilat 1 MG/ML Injectable Solution	246264	ACE	ACE	1
Cilazapril 2 MG Oral Tablet	246643	ACE	ACE	1
Captopril 6.25 MG Oral Tablet	247516	ACE	ACE	1
Cilazapril 0.25 MG Oral Tablet	250413	ACE	ACE	1
Ramipril 2.5 MG Oral Tablet	251856	ACE	ACE	1
Ramipril 5 MG Oral Tablet	251857	ACE	ACE	1
Enalaprilat 0.625 MG/ML Injectable Solution	252820	ACE	ACE	1
Ramipril 10 MG Oral Capsule [Altace]	260333	ACE	ACE	1
Ramipril 10 MG Oral Capsule	261962	ACE	ACE	1
Enalaprilat 1.25 MG/ML Injectable Solution [Enaprilat]	284213	ACE	ACE	1
Captopril 100 MG Oral Tablet	308962	ACE	ACE	1
Captopril 12.5 MG Oral Tablet	308963	ACE	ACE	1
Captopril 50 MG Oral Tablet	308964	ACE	ACE	1
Lisinopril 2.5 MG Oral Tablet	311353	ACE	ACE	1
Lisinopril 5 MG Oral Tablet	311354	ACE	ACE	1
quinapril 10 MG Oral Tablet	312748	ACE	ACE	1
quinapril 20 MG Oral Tablet	312749	ACE	ACE	1
quinapril 5 MG Oral Tablet	312750	ACE	ACE	1
Lisinopril 10 MG Oral Tablet	314076	ACE	ACE	1
Lisinopril 20 MG Oral Tablet	314077	ACE	ACE	1
quinapril 40 MG Oral Tablet	314203	ACE	ACE	1
Captopril 25 MG Oral Tablet	317173	ACE	ACE	1
benazepril Oral Tablet	371001	ACE	ACE	1
Captopril Oral Tablet	371254	ACE	ACE	1
Cilazapril Oral Tablet	371506	ACE	ACE	1
Enalapril Oral Tablet	372007	ACE	ACE	1
Fosinopril Oral Tablet	372274	ACE	ACE	1
Lisinopril Oral Tablet	372614	ACE	ACE	1
Perindopril Oral Tablet	373293	ACE	ACE	1
quinapril Oral Tablet	373731	ACE	ACE	1
Ramipril Oral Capsule	373748	ACE	ACE	1
Ramipril Oral Tablet	373749	ACE	ACE	1
trandolapril Oral Capsule	374176	ACE	ACE	1
trandolapril Oral Tablet	374177	ACE	ACE	1
Enalaprilat Injectable Solution	374378	ACE	ACE	1
Captopril Oral Solution	374938	ACE	ACE	1
Enalapril Chewable Tablet	378269	ACE	ACE	1
Enalapril Injectable Solution	378288	ACE	ACE	1
imidapril 20 MG Oral Tablet	389182	ACE	ACE	1
imidapril 5 MG Oral Tablet	389183	ACE	ACE	1
imidapril 10 MG Oral Tablet	389184	ACE	ACE	1
imidapril Oral Tablet	393442	ACE	ACE	1
Ramipril 1.25 MG Oral Tablet	401965	ACE	ACE	1
Ramipril 10 MG Oral Tablet	401968	ACE	ACE	1
trandolapril 4 MG Oral Capsule	411434	ACE	ACE	1
quinapril 1 MG/ML Injectable Solution	413771	ACE	ACE	1
Captopril 75 MG Oral Tablet	428809	ACE	ACE	1
Captopril 5 MG Oral Tablet	428810	ACE	ACE	1
Captopril 2 MG Oral Tablet	428811	ACE	ACE	1
zofenopril 30 MG Oral Tablet	428825	ACE	ACE	1
zofenopril 7.5 MG Oral Tablet	428826	ACE	ACE	1
quinapril Injectable Solution	451330	ACE	ACE	1
zofenopril Oral Tablet	452698	ACE	ACE	1
Captopril 50 MG Oral Tablet [Capropril]	541022	ACE	ACE	1
trandolapril Extended Release Tablet	582032	ACE	ACE	1
24 HR trandolapril 1 MG Extended Release Tablet	582033	ACE	ACE	1
quinapril 1 MG Oral Tablet	700490	ACE	ACE	1
Ramipril 1.25 MG Oral Tablet [Altace]	730511	ACE	ACE	1
Ramipril 10 MG Oral Tablet [Altace]	730512	ACE	ACE	1
Ramipril 2.5 MG Oral Tablet [Altace]	730513	ACE	ACE	1
Ramipril 5 MG Oral Tablet [Altace]	730514	ACE	ACE	1
trandolapril 1 MG Extended Release Oral Tablet	844933	ACE	ACE	1
Ramipril 1.25 MG Oral Capsule	845488	ACE	ACE	1
Ramipril 1.25 MG Oral Capsule [Altace]	845489	ACE	ACE	1
Perindopril Erbumine 8 MG Oral Tablet	854925	ACE	ACE	1
Perindopril Erbumine 8 MG Oral Tablet [Aceon]	854927	ACE	ACE	1
Perindopril Erbumine 2 MG Oral Tablet	854984	ACE	ACE	1
Perindopril Erbumine 2 MG Oral Tablet [Aceon]	854986	ACE	ACE	1
Perindopril Erbumine 4 MG Oral Tablet	854988	ACE	ACE	1
Perindopril Erbumine 4 MG Oral Tablet [Aceon]	854990	ACE	ACE	1
Fosinopril Sodium 10 MG Oral Tablet	857169	ACE	ACE	1
Fosinopril Sodium 10 MG Oral Tablet [Monopril]	857171	ACE	ACE	1
Fosinopril Sodium 20 MG Oral Tablet	857183	ACE	ACE	1
Fosinopril Sodium 20 MG Oral Tablet [Monopril]	857185	ACE	ACE	1
Fosinopril Sodium 40 MG Oral Tablet	857187	ACE	ACE	1
Fosinopril Sodium 40 MG Oral Tablet [Monopril]	857189	ACE	ACE	1
Fosinopril Sodium 5 MG Oral Tablet	857195	ACE	ACE	1
Enalapril Maleate 2.5 MG Oral Tablet	858804	ACE	ACE	1
Enalapril Maleate 2.5 MG Oral Tablet [Vasotec]	858806	ACE	ACE	1
Enalapril Maleate 20 MG Oral Tablet	858810	ACE	ACE	1
Enalapril Maleate 20 MG Oral Tablet [Vasotec]	858812	ACE	ACE	1
Enalapril Maleate 5 MG Oral Tablet	858813	ACE	ACE	1
Enalapril Maleate 5 MG Oral Tablet [Vasotec]	858815	ACE	ACE	1
Enalapril Maleate 10 MG Oral Tablet	858817	ACE	ACE	1
Enalapril Maleate 10 MG Oral Tablet [Vasotec]	858819	ACE	ACE	1
Enalapril Maleate 1.25 MG/ML Injectable Solution	858821	ACE	ACE	1
Enalapril Maleate 1.25 MG/ML Injectable Solution [Vasotec]	858823	ACE	ACE	1
Enalapril Maleate 20 MG Oral Tablet [Renitec]	858845	ACE	ACE	1
Enalapril Maleate 20 MG Chewable Tablet	858926	ACE	ACE	1
Benazepril hydrochloride 10 MG Oral Tablet	898687	ACE	ACE	1
Benazepril hydrochloride 10 MG Oral Tablet [Lotensin]	898689	ACE	ACE	1
Benazepril hydrochloride 20 MG Oral Tablet	898690	ACE	ACE	1
Benazepril hydrochloride 20 MG Oral Tablet [Lotensin]	898692	ACE	ACE	1
Benazepril hydrochloride 40 MG Oral Tablet	898719	ACE	ACE	1
Benazepril hydrochloride 40 MG Oral Tablet [Lotensin]	898721	ACE	ACE	1
Benazepril hydrochloride 5 MG Oral Tablet	898723	ACE	ACE	1
Benazepril hydrochloride 5 MG Oral Tablet [Lotensin]	898725	ACE	ACE	1
Enalaprilat	3829	ACE	ACE	1
Lisinopril	29046	ACE	ACE	1
Ramipril	35296	ACE	ACE	1
Moexipril hydrochloride 15 MG Oral Tablet	1299896	ACE	ACE	1
Moexipril hydrochloride 7.5 MG Oral Tablet	1299897	ACE	ACE	1
Moexipril hydrochloride 15 MG Oral Tablet [Univasc]	1299963	ACE	ACE	1
Moexipril hydrochloride 7.5 MG Oral Tablet [Univasc]	1299965	ACE	ACE	1
Enalapril Maleate 1 MG/ML Oral Solution	1435624	ACE	ACE	1
Enalapril Maleate 1 MG/ML Oral Solution [Epaned]	1435630	ACE	ACE	1
1 ML Enalaprilat 1.25 MG/ML Injection	1729200	ACE	ACE	1
2 ML Enalaprilat 1.25 MG/ML Injection	1729205	ACE	ACE	1
Lisinopril 1 MG/ML Oral Solution	1806884	ACE	ACE	1
piretanide 6 MG / Ramipril 5 MG Oral Tablet	429765	ACE_loop_combo	ACE_loop	2
piretanide / Ramipril Oral Tablet	451173	ACE_loop_combo	ACE_loop	2
Spironolactone 25 MG Oral Tablet [Spirolone]	104227	aldo	aldo	1
Spironolactone 50 MG Oral Tablet [Spirolone]	104228	aldo	aldo	1
Spironolactone 100 MG Oral Tablet [Spirospare]	104229	aldo	aldo	1
Spironolactone 1 MG/ML Oral Suspension	104230	aldo	aldo	1
Spironolactone 2 MG/ML Oral Suspension	104231	aldo	aldo	1
Spironolactone 5 MG/ML Oral Suspension	104232	aldo	aldo	1
Spironolactone 10 MG/ML Oral Suspension	104233	aldo	aldo	1
Spironolactone 100 MG Oral Capsule	104234	aldo	aldo	1
Spironolactone 100 MG Oral Tablet	198222	aldo	aldo	1
Spironolactone 50 MG Oral Tablet	198223	aldo	aldo	1
Spironolactone 50 MG Oral Tablet [Diatensec]	200815	aldo	aldo	1
Spironolactone 50 MG Oral Tablet [Laractone]	200816	aldo	aldo	1
Spironolactone 50 MG Oral Tablet [Aldactone]	200817	aldo	aldo	1
Spironolactone 50 MG Oral Tablet [Spiroctan]	200818	aldo	aldo	1
Spironolactone 25 MG Oral Tablet [Laractone]	200819	aldo	aldo	1
Spironolactone 25 MG Oral Tablet [Aldactone]	200820	aldo	aldo	1
Spironolactone 25 MG Oral Tablet [Spirospare]	200821	aldo	aldo	1
Spironolactone 25 MG Oral Tablet [Spiretic]	200822	aldo	aldo	1
Spironolactone 25 MG Oral Tablet [Spiroctan]	200823	aldo	aldo	1
Spironolactone 100 MG Oral Tablet [Laractone]	200824	aldo	aldo	1
Spironolactone 100 MG Oral Tablet [Aldactone]	200825	aldo	aldo	1
Spironolactone 100 MG Oral Tablet [Spiretic]	200826	aldo	aldo	1
Spironolactone 100 MG Oral Tablet [Spirolone]	200827	aldo	aldo	1
Spironolactone 100 MG Oral Capsule [Spiroctan]	201282	aldo	aldo	1
Spironolactone 25 MG Oral Tablet [Spironol]	207867	aldo	aldo	1
Spironolactone 25 MG Oral Tablet	313096	aldo	aldo	1
eplerenone 25 MG Oral Tablet	351256	aldo	aldo	1
eplerenone 50 MG Oral Tablet	351257	aldo	aldo	1
eplerenone 100 MG Oral Tablet	351258	aldo	aldo	1
Spironolactone Oral Capsule	373945	aldo	aldo	1
Spironolactone Oral Tablet	373946	aldo	aldo	1
eplerenone Oral Tablet	378726	aldo	aldo	1
Spironolactone Oral Suspension	379251	aldo	aldo	1
eplerenone 50 MG Oral Tablet [Inspra]	402105	aldo	aldo	1
eplerenone 25 MG Oral Tablet [Inspra]	402106	aldo	aldo	1
eplerenone 100 MG Oral Tablet [Inspra]	402107	aldo	aldo	1
Spironolactone 75 MG Oral Capsule	411223	aldo	aldo	1
Spironolactone 50 MG Oral Capsule	411224	aldo	aldo	1
Spironolactone 75 MG Oral Tablet	429194	aldo	aldo	1
Spironolactone	9997	aldo	aldo	1
Hydrochlorothiazide 25 MG / Spironolactone 25 MG Oral Tablet	198224	aldo_diuretic_combo	aldo_diuretic	2
Hydrochlorothiazide 50 MG / Spironolactone 50 MG Oral Tablet	198225	aldo_diuretic_combo	aldo_diuretic	2
Hydrochlorothiazide 25 MG / Spironolactone 25 MG Oral Tablet [Aldactazide]	208112	aldo_diuretic_combo	aldo_diuretic	2
Hydrochlorothiazide 25 MG / Spironolactone 25 MG Oral Tablet [Spironolactone Plus]	208113	aldo_diuretic_combo	aldo_diuretic	2
Hydrochlorothiazide 50 MG / Spironolactone 50 MG Oral Tablet [Aldactazide]	208116	aldo_diuretic_combo	aldo_diuretic	2
buthiazide 2.5 MG / Spironolactone 25 MG Oral Tablet	249762	aldo_diuretic_combo	aldo_diuretic	2
Hydroflumethiazide 25 MG / Spironolactone 25 MG Oral Tablet	250376	aldo_diuretic_combo	aldo_diuretic	2
Hydroflumethiazide 50 MG / Spironolactone 50 MG Oral Tablet	250377	aldo_diuretic_combo	aldo_diuretic	2
buthiazide 10 MG / Spironolactone 100 MG Oral Tablet	250704	aldo_diuretic_combo	aldo_diuretic	2
Hydrochlorothiazide / Spironolactone Oral Tablet	370639	aldo_diuretic_combo	aldo_diuretic	2
buthiazide / Spironolactone Oral Tablet	373947	aldo_diuretic_combo	aldo_diuretic	2
Hydroflumethiazide / Spironolactone Oral Tablet	373948	aldo_diuretic_combo	aldo_diuretic	2
buthiazide 10 MG / Spironolactone 100 MG Oral Capsule	411480	aldo_diuretic_combo	aldo_diuretic	2
buthiazide 5 MG / Spironolactone 50 MG Oral Tablet	427928	aldo_diuretic_combo	aldo_diuretic	2
Hydrochlorothiazide 100 MG / Spironolactone 50 MG Oral Tablet	429195	aldo_diuretic_combo	aldo_diuretic	2
Bendroflumethiazide 50 MG / Spironolactone 2.5 MG Oral Tablet	432662	aldo_diuretic_combo	aldo_diuretic	2
Bendroflumethiazide 100 MG / Spironolactone 5 MG Oral Tablet	432663	aldo_diuretic_combo	aldo_diuretic	2
Bendroflumethiazide / Spironolactone Oral Tablet	451922	aldo_diuretic_combo	aldo_diuretic	2
buthiazide / Spironolactone Oral Capsule	451927	aldo_diuretic_combo	aldo_diuretic	2
Furosemide 20 MG / Spironolactone 50 MG Oral Capsule	246399	aldo_loop_diuretic_combo	aldo_loop	2
Furosemide 20 MG / Spironolactone 100 MG Oral Capsule	251564	aldo_loop_diuretic_combo	aldo_loop	2
Furosemide / Spironolactone Oral Capsule	373944	aldo_loop_diuretic_combo	aldo_loop	2
Furosemide 20 MG / Spironolactone 50 MG Oral Tablet	432646	aldo_loop_diuretic_combo	aldo_loop	2
Furosemide 20 MG / Spironolactone 100 MG Oral Tablet	432647	aldo_loop_diuretic_combo	aldo_loop	2
Furosemide / Spironolactone Oral Tablet	451932	aldo_loop_diuretic_combo	aldo_loop	2
Indoramin 25 MG Oral Tablet [Baratol]	104359	alpha_blocker	alpha	1
Indoramin 50 MG Oral Tablet [Baratol]	104360	alpha_blocker	alpha	1
Indoramin 20 MG Oral Tablet [Doralese]	104361	alpha_blocker	alpha	1
Terazosin 5 MG Oral Tablet [Hytrin]	104363	alpha_blocker	alpha	1
Terazosin 10 MG Oral Tablet [Hytrin]	104364	alpha_blocker	alpha	1
Terazosin 2 MG Oral Tablet [Hytrin]	104366	alpha_blocker	alpha	1
Phenoxybenzamine 50 MG/ML Injectable Solution [Dibenyline]	141893	alpha_blocker	alpha	1
Prazosin 0.5 MG Oral Tablet [Alphavase]	141894	alpha_blocker	alpha	1
Prazosin 1 MG Oral Tablet [Alphavase]	141895	alpha_blocker	alpha	1
Prazosin 2 MG Oral Tablet [Alphavase]	141896	alpha_blocker	alpha	1
Prazosin 5 MG Oral Tablet [Alphavase]	141897	alpha_blocker	alpha	1
Phenoxybenzamine 50 MG/ML Injectable Solution	150752	alpha_blocker	alpha	1
Prazosin 0.5 MG Oral Tablet [Kentovace]	152660	alpha_blocker	alpha	1
Prazosin 1 MG Oral Tablet [Kentovace]	152661	alpha_blocker	alpha	1
Prazosin 2 MG Oral Tablet [Kentovace]	152662	alpha_blocker	alpha	1
Prazosin 5 MG Oral Tablet [Kentovace]	152663	alpha_blocker	alpha	1
Prazosin 5 MG Oral Capsule	198141	alpha_blocker	alpha	1
Phentolamine 10 MG/ML Injectable Solution	199791	alpha_blocker	alpha	1
Prazosin 0.5 MG Oral Tablet	199796	alpha_blocker	alpha	1
Prazosin 1 MG Oral Tablet	199797	alpha_blocker	alpha	1
Prazosin 2 MG Oral Tablet	199798	alpha_blocker	alpha	1
Prazosin 5 MG Oral Tablet	199799	alpha_blocker	alpha	1
Terazosin 2 MG Oral Capsule [Hytrin]	208467	alpha_blocker	alpha	1
Terazosin 1 MG Oral Capsule [Hytrin]	208469	alpha_blocker	alpha	1
Terazosin 5 MG Oral Capsule [Hytrin]	208470	alpha_blocker	alpha	1
Terazosin 10 MG Oral Capsule [Hytrin]	208471	alpha_blocker	alpha	1
Prazosin 1 MG Oral Capsule [Minipress]	208979	alpha_blocker	alpha	1
Prazosin 2 MG Oral Capsule [Minipress]	208980	alpha_blocker	alpha	1
Prazosin 5 MG Oral Capsule [Minipress]	208981	alpha_blocker	alpha	1
Prazosin 1 MG Extended Release Oral Capsule	249389	alpha_blocker	alpha	1
Prazosin 2 MG Extended Release Oral Capsule	249390	alpha_blocker	alpha	1
Indoramin 25 MG Oral Tablet	249747	alpha_blocker	alpha	1
Indoramin 50 MG Oral Tablet	249748	alpha_blocker	alpha	1
Indoramin 20 MG Oral Tablet	250478	alpha_blocker	alpha	1
Prazosin 5 MG Extended Release Oral Capsule	252198	alpha_blocker	alpha	1
Terazosin 10 MG Oral Capsule	260376	alpha_blocker	alpha	1
Prazosin 1 MG Oral Capsule	312593	alpha_blocker	alpha	1
Prazosin 2 MG Oral Capsule	312594	alpha_blocker	alpha	1
Terazosin 10 MG Oral Tablet	313214	alpha_blocker	alpha	1
Terazosin 1 MG Oral Capsule	313215	alpha_blocker	alpha	1
Terazosin 1 MG Oral Tablet	313216	alpha_blocker	alpha	1
Terazosin 2 MG Oral Capsule	313217	alpha_blocker	alpha	1
Terazosin 2 MG Oral Tablet	313218	alpha_blocker	alpha	1
Terazosin 5 MG Oral Capsule	313219	alpha_blocker	alpha	1
Terazosin 5 MG Oral Tablet	313220	alpha_blocker	alpha	1
Indoramin Oral Tablet	372478	alpha_blocker	alpha	1
Phenoxybenzamine Oral Capsule	373346	alpha_blocker	alpha	1
Phentolamine Injectable Solution	373352	alpha_blocker	alpha	1
Prazosin Oral Capsule	373565	alpha_blocker	alpha	1
Prazosin Extended Release Capsule	373566	alpha_blocker	alpha	1
Prazosin Oral Tablet	373567	alpha_blocker	alpha	1
Terazosin Oral Capsule	374033	alpha_blocker	alpha	1
Terazosin Oral Tablet	374034	alpha_blocker	alpha	1
Phenoxybenzamine Injectable Solution	385519	alpha_blocker	alpha	1
Phenoxybenzamine 5 MG Oral Capsule	410176	alpha_blocker	alpha	1
Prazosin 6 MG Extended Release Oral Capsule	411771	alpha_blocker	alpha	1
Prazosin 4 MG Extended Release Oral Capsule	411772	alpha_blocker	alpha	1
Phenoxybenzamine 1 MG Oral Tablet	430622	alpha_blocker	alpha	1
Prazosin 5 MG Extended Release Oral Tablet	431751	alpha_blocker	alpha	1
Prazosin 2.5 MG Extended Release Oral Tablet	431752	alpha_blocker	alpha	1
Phenoxybenzamine Oral Tablet	450643	alpha_blocker	alpha	1
Prazosin Extended Release Tablet	451067	alpha_blocker	alpha	1
Terazosin 1 MG Oral Tablet [Hytrin]	539839	alpha_blocker	alpha	1
Terazosin 1 MG Oral Capsule [Terazoisin]	583146	alpha_blocker	alpha	1
Terazosin 5 MG Oral Capsule [Terazoosin]	583150	alpha_blocker	alpha	1
Phenoxybenzamine Hydrochloride 10 MG Oral Capsule	861402	alpha_blocker	alpha	1
Phenoxybenzamine Hydrochloride 10 MG Oral Capsule [Dibenzyline]	861404	alpha_blocker	alpha	1
Phentolamine Mesylate 0.235 MG/ML Injectable Solution	1361019	alpha_blocker	alpha	1
Phentolamine Mesylate 0.235 MG/ML Injectable Solution [OraVerse]	1361021	alpha_blocker	alpha	1
Phentolamine Mesylate 5 MG/ML Injectable Solution	1361023	alpha_blocker	alpha	1
Phentolamine Mesylate 5 MG/ML Injectable Solution [Regitine]	1361025	alpha_blocker	alpha	1
Doxazosin 1 MG Oral Tablet [Cardura]	104367	alpha_blocker	alpha	1
Doxazosin 2 MG Oral Tablet [Cardura]	104368	alpha_blocker	alpha	1
Doxazosin 4 MG Oral Tablet [Cardura]	104369	alpha_blocker	alpha	1
Doxazosin 1 MG Oral Tablet	197625	alpha_blocker	alpha	1
Doxazosin 2 MG Oral Tablet	197626	alpha_blocker	alpha	1
Doxazosin 4 MG Oral Tablet	197627	alpha_blocker	alpha	1
Doxazosin 8 MG Oral Tablet	197628	alpha_blocker	alpha	1
Prazosin hydrochloride	203210	alpha_blocker	alpha	1
Doxazosin 8 MG Oral Tablet [Cardura]	205544	alpha_blocker	alpha	1
Phentolamine Mesylate	227240	alpha_blocker	alpha	1
terazosin hydrochloride	235224	alpha_blocker	alpha	1
24 HR Doxazosin 4 MG Extended Release Oral Tablet	636360	alpha_blocker	alpha	1
24 HR Doxazosin 8 MG Extended Release Oral Tablet	636361	alpha_blocker	alpha	1
24 HR Doxazosin 4 MG Extended Release Oral Tablet [Cardura]	1242404	alpha_blocker	alpha	1
24 HR Doxazosin 8 MG Extended Release Oral Tablet [Cardura]	1242408	alpha_blocker	alpha	1
valsartan 40 MG Oral Capsule	153077	ARB	ARB	1
valsartan 40 MG Oral Capsule [Diovan]	153078	ARB	ARB	1
valsartan 80 MG Oral Capsule [Diovan]	153079	ARB	ARB	1
valsartan 160 MG Oral Capsule [Diovan]	153080	ARB	ARB	1
irbesartan 75 MG Oral Tablet [Avapro]	153665	ARB	ARB	1
irbesartan 150 MG Oral Tablet [Avapro]	153666	ARB	ARB	1
irbesartan 300 MG Oral Tablet [Avapro]	153667	ARB	ARB	1
candesartan cilexetil 4 MG Oral Tablet	153822	ARB	ARB	1
candesartan cilexetil 8 MG Oral Tablet	153823	ARB	ARB	1
candesartan cilexetil 2 MG Oral Tablet [Atacand]	153825	ARB	ARB	1
valsartan 80 MG Oral Capsule	199850	ARB	ARB	1
valsartan 160 MG Oral Capsule	199919	ARB	ARB	1
irbesartan 75 MG Oral Tablet	200094	ARB	ARB	1
irbesartan 150 MG Oral Tablet	200095	ARB	ARB	1
irbesartan 300 MG Oral Tablet	200096	ARB	ARB	1
telmisartan 40 MG Oral Tablet	205304	ARB	ARB	1
telmisartan 80 MG Oral Tablet	205305	ARB	ARB	1
telmisartan 40 MG Oral Tablet [Micardis]	213431	ARB	ARB	1
telmisartan 80 MG Oral Tablet [Micardis]	213432	ARB	ARB	1
Losartan 12.5 MG Oral Tablet	252576	ARB	ARB	1
eprosartan 400 MG Oral Tablet [Teveten]	261300	ARB	ARB	1
eprosartan 600 MG Oral Tablet [Teveten]	261301	ARB	ARB	1
telmisartan 20 MG Oral Tablet	282755	ARB	ARB	1
telmisartan 20 MG Oral Tablet [Micardis]	284531	ARB	ARB	1
eprosartan 400 MG Oral Tablet	310139	ARB	ARB	1
eprosartan 600 MG Oral Tablet	310140	ARB	ARB	1
valsartan 80 MG Oral Tablet	349199	ARB	ARB	1
valsartan 320 MG Oral Tablet	349200	ARB	ARB	1
valsartan 160 MG Oral Tablet	349201	ARB	ARB	1
Olmesartan medoxomil 5 MG Oral Tablet	349373	ARB	ARB	1
Olmesartan medoxomil 20 MG Oral Tablet	349401	ARB	ARB	1
Olmesartan medoxomil 40 MG Oral Tablet	349405	ARB	ARB	1
valsartan 40 MG Oral Tablet	349483	ARB	ARB	1
valsartan 80 MG Oral Tablet [Diovan]	351761	ARB	ARB	1
valsartan 160 MG Oral Tablet [Diovan]	351762	ARB	ARB	1
valsartan 320 MG Oral Tablet [Diovan]	352001	ARB	ARB	1
Olmesartan medoxomil 5 MG Oral Tablet [Benicar]	352199	ARB	ARB	1
Olmesartan medoxomil 20 MG Oral Tablet [Benicar]	352200	ARB	ARB	1
Olmesartan medoxomil 40 MG Oral Tablet [Benicar]	352201	ARB	ARB	1
valsartan 40 MG Oral Tablet [Diovan]	352274	ARB	ARB	1
irbesartan Oral Tablet	370704	ARB	ARB	1
candesartan Oral Tablet	371247	ARB	ARB	1
Losartan Oral Tablet	372651	ARB	ARB	1
telmisartan Oral Tablet	374024	ARB	ARB	1
valsartan Oral Capsule	374279	ARB	ARB	1
eprosartan Oral Tablet	374612	ARB	ARB	1
valsartan Oral Tablet	378276	ARB	ARB	1
olmesartan Oral Tablet	378991	ARB	ARB	1
eprosartan 300 MG Oral Tablet	389185	ARB	ARB	1
Olmesartan medoxomil 10 MG Oral Tablet	401971	ARB	ARB	1
candesartan cilexetil 4 MG Oral Tablet [Catacand]	540787	ARB	ARB	1
candesartan cilexetil 8 MG Oral Tablet [Catacand]	540791	ARB	ARB	1
candesartan cilexetil 16 MG Oral Tablet	577776	ARB	ARB	1
candesartan cilexetil 4 MG Oral Tablet [Atacand]	577785	ARB	ARB	1
candesartan cilexetil 8 MG Oral Tablet [Atacand]	577787	ARB	ARB	1
candesartan cilexetil 2 MG Oral Tablet	639536	ARB	ARB	1
candesartan cilexetil 32 MG Oral Tablet	639537	ARB	ARB	1
candesartan cilexetil 16 MG Oral Tablet [Atacand]	639539	ARB	ARB	1
candesartan cilexetil 32 MG Oral Tablet [Atacand]	639543	ARB	ARB	1
Losartan Potassium 100 MG Oral Tablet	979480	ARB	ARB	1
Losartan Potassium 100 MG Oral Tablet [Cozaar]	979482	ARB	ARB	1
Losartan Potassium 25 MG Oral Tablet	979485	ARB	ARB	1
Losartan Potassium 25 MG Oral Tablet [Cozaar]	979487	ARB	ARB	1
Losartan Potassium 50 MG Oral Tablet	979492	ARB	ARB	1
Losartan Potassium 50 MG Oral Tablet [Cozaar]	979494	ARB	ARB	1
azilsartan Oral Tablet	1091645	ARB	ARB	1
azilsartan medoxomil 40 MG Oral Tablet	1091646	ARB	ARB	1
azilsartan medoxomil 40 MG Oral Tablet [Edarbi]	1091650	ARB	ARB	1
azilsartan medoxomil 80 MG Oral Tablet	1091652	ARB	ARB	1
azilsartan medoxomil 80 MG Oral Tablet [Edarbi]	1091654	ARB	ARB	1
aliskiren / valsartan Oral Tablet	864774	ARB_renin_combo	ARB_renin	2
aliskiren 150 MG / valsartan 160 MG Oral Tablet	1011718	ARB_renin_combo	ARB_renin	2
aliskiren 150 MG / valsartan 160 MG Oral Tablet [Valturna]	1011724	ARB_renin_combo	ARB_renin	2
aliskiren 300 MG / valsartan 320 MG Oral Tablet	1011729	ARB_renin_combo	ARB_renin	2
aliskiren 300 MG / valsartan 320 MG Oral Tablet [Valturna]	1011735	ARB_renin_combo	ARB_renin	2
Furosemide / Penbutolol Oral Tablet	379442	BB_loop_combo	BB_loop	2
Penbutolol / piretanide Oral Tablet	450545	BB_loop_combo	BB_loop	2
Furosemide 10 MG / Penbutolol Sulfate 20 MG Oral Tablet	1191188	BB_loop_combo	BB_loop	2
Furosemide 20 MG / Penbutolol Sulfate 40 MG Oral Tablet	1191191	BB_loop_combo	BB_loop	2
Penbutolol Sulfate 20 MG / piretanide 3 MG Oral Tablet	1191192	BB_loop_combo	BB_loop	2
Penbutolol Sulfate 40 MG / piretanide 6 MG Oral Tablet	1191193	BB_loop_combo	BB_loop	2
Dihydralazine 25 MG / Oxprenolol 80 MG Oral Tablet	428207	BB_vaso_combo	BB_vaso	2
pentaerythritol 40 MG / Propranolol 40 MG Oral Tablet	430941	BB_vaso_combo	BB_vaso	2
Dihydralazine 35 MG / Propranolol 50 MG Oral Tablet	432681	BB_vaso_combo	BB_vaso	2
Dihydralazine / Oxprenolol Oral Tablet	439008	BB_vaso_combo	BB_vaso	2
Dihydralazine / Propranolol Oral Tablet	439011	BB_vaso_combo	BB_vaso	2
pentaerythritol / Propranolol Oral Tablet	450465	BB_vaso_combo	BB_vaso	2
Acebutolol 5 MG/ML Injectable Solution [Sectral]	102306	betablocker	BB	1
Sotalol 2 MG/ML Injectable Solution	102309	betablocker	BB	1
Metoprolol 190 MG Oral Tablet [Metoros]	102314	betablocker	BB	1
Metoprolol 95 MG Oral Tablet [Metoros]	102315	betablocker	BB	1
Carteolol 10 MG Oral Tablet	103781	betablocker	BB	1
Carteolol 10 MG Oral Tablet [Cartrol]	103782	betablocker	BB	1
Propranolol Hydrochloride 10 MG Oral Tablet [Cardinol]	104293	betablocker	BB	1
Propranolol Hydrochloride 40 MG Oral Tablet [Cardinol]	104294	betablocker	BB	1
Propranolol Hydrochloride 80 MG Oral Tablet [Cardinol]	104295	betablocker	BB	1
Propranolol Hydrochloride 160 MG Oral Tablet [Cardinol]	104296	betablocker	BB	1
Propranolol Hydrochloride 80 MG Extended Release Capsule [Sloprolol]	104300	betablocker	BB	1
Acebutolol Hydrochloride 100 MG Oral Capsule [Sectral]	104301	betablocker	BB	1
Acebutolol Hydrochloride 400 MG Oral Tablet [Sectral]	104303	betablocker	BB	1
Atenolol 50 MG Oral Tablet [Totamol]	104304	betablocker	BB	1
Atenolol 100 MG Oral Tablet [Totamol]	104305	betablocker	BB	1
Atenolol 25 MG Oral Tablet [Totamol]	104306	betablocker	BB	1
Atenolol 0.5 MG/ML Injectable Solution	104308	betablocker	BB	1
Labetalol hydrochloride 400 MG Oral Tablet [Trandate]	104311	betablocker	BB	1
Metoprolol Tartrate 200 MG Extended Release Tablet [Betaloc-SA]	104312	betablocker	BB	1
24 HR Metoprolol Tartrate 200 MG Extended Release Tablet [Lopresor SR]	104313	betablocker	BB	1
Oxprenolol 20 MG Oral Tablet [Trasicor]	104314	betablocker	BB	1
Oxprenolol 40 MG Oral Tablet [Trasicor]	104315	betablocker	BB	1
Oxprenolol 80 MG Oral Tablet [Trasicor]	104316	betablocker	BB	1
Oxprenolol 160 MG Oral Tablet [Trasicor]	104317	betablocker	BB	1
Oxprenolol 160 MG Extended Release Tablet [Trasicor Retard]	104318	betablocker	BB	1
Bisoprolol Fumarate 5 MG Oral Tablet [Emcor LS]	104348	betablocker	BB	1
Bisoprolol Fumarate 10 MG Oral Tablet [Emcor]	104349	betablocker	BB	1
carvedilol 12.5 MG Oral Tablet [Eucardic]	108356	betablocker	BB	1
carvedilol 25 MG Oral Tablet [Eucardic]	108357	betablocker	BB	1
Sotalol 2 MG/ML Injectable Solution [Sotacor]	141832	betablocker	BB	1
Metoprolol 190 MG Oral Tablet	141833	betablocker	BB	1
Metoprolol 95 MG Oral Tablet	141834	betablocker	BB	1
Labetalol hydrochloride 50 MG Oral Tablet [Trandate]	141883	betablocker	BB	1
Sotalol Hydrochloride 40 MG Oral Tablet [Beta-Cardone]	141884	betablocker	BB	1
Sotalol Hydrochloride 80 MG Oral Tablet [Sotacor]	141885	betablocker	BB	1
Sotalol Hydrochloride 200 MG Oral Tablet [Beta-Cardone]	141886	betablocker	BB	1
Sotalol Hydrochloride 160 MG Oral Tablet [Sotacor]	141887	betablocker	BB	1
Sotalol Hydrochloride 10 MG/ML Injectable Solution [Sotacor]	141888	betablocker	BB	1
Atenolol 25 MG Oral Tablet [Tenormin]	150750	betablocker	BB	1
Oxprenolol 160 MG Oral Tablet	150751	betablocker	BB	1
Propranolol Hydrochloride 160 MG Extended Release Capsule [Lopranol LA]	151071	betablocker	BB	1
Atenolol 25 MG Oral Tablet [Atenix]	151120	betablocker	BB	1
Atenolol 50 MG Oral Tablet [Tenormin]	152414	betablocker	BB	1
Propranolol Hydrochloride 80 MG Extended Release Capsule [Half Propanix LA]	153532	betablocker	BB	1
Propranolol Hydrochloride 160 MG Extended Release Capsule [Propanix LA]	153533	betablocker	BB	1
Propranolol Hydrochloride 80 MG Extended Release Capsule [Half Propatard LA]	153817	betablocker	BB	1
Propranolol Hydrochloride 160 MG Extended Release Capsule [Propatard LA]	153818	betablocker	BB	1
Atenolol 100 MG Oral Tablet	197379	betablocker	BB	1
Atenolol 25 MG Oral Tablet	197380	betablocker	BB	1
Atenolol 50 MG Oral Tablet	197381	betablocker	BB	1
Nadolol 120 MG Oral Tablet	198004	betablocker	BB	1
Nadolol 160 MG Oral Tablet	198005	betablocker	BB	1
Nadolol 20 MG Oral Tablet	198006	betablocker	BB	1
Nadolol 40 MG Oral Tablet	198007	betablocker	BB	1
Nadolol 80 MG Oral Tablet	198008	betablocker	BB	1
Pindolol 10 MG Oral Tablet	198104	betablocker	BB	1
Pindolol 5 MG Oral Tablet	198105	betablocker	BB	1
Timolol 10 MG Oral Tablet	198284	betablocker	BB	1
Timolol 20 MG Oral Tablet	198285	betablocker	BB	1
Timolol 5 MG Oral Tablet	198286	betablocker	BB	1
Pindolol 15 MG Oral Tablet	199277	betablocker	BB	1
Oxprenolol 20 MG Oral Tablet	199494	betablocker	BB	1
Oxprenolol 40 MG Oral Tablet	199495	betablocker	BB	1
Oxprenolol 80 MG Oral Tablet	199786	betablocker	BB	1
Oxprenolol 160 MG Extended Release Tablet	199787	betablocker	BB	1
carvedilol 6.25 MG Oral Tablet	200031	betablocker	BB	1
carvedilol 12.5 MG Oral Tablet	200032	betablocker	BB	1
carvedilol 25 MG Oral Tablet	200033	betablocker	BB	1
Propranolol Hydrochloride 40 MG Oral Tablet [Apsolol]	200829	betablocker	BB	1
Propranolol Hydrochloride 40 MG Oral Tablet [Bedranol]	200830	betablocker	BB	1
Propranolol Hydrochloride 40 MG Oral Tablet [Angilol]	200831	betablocker	BB	1
Propranolol Hydrochloride 40 MG Oral Tablet [Propanix]	200832	betablocker	BB	1
Propranolol Hydrochloride 40 MG Oral Tablet [Berkolol]	200833	betablocker	BB	1
Propranolol Hydrochloride 160 MG Oral Tablet [Propanix]	200835	betablocker	BB	1
Propranolol Hydrochloride 160 MG Oral Tablet [Inderal]	200836	betablocker	BB	1
Propranolol Hydrochloride 160 MG Oral Tablet [Angilol]	200837	betablocker	BB	1
Propranolol Hydrochloride 160 MG Oral Tablet [Apsolol]	200838	betablocker	BB	1
Propranolol Hydrochloride 160 MG Oral Tablet [Berkolol]	200839	betablocker	BB	1
Propranolol Hydrochloride 10 MG Oral Tablet [Bedranol]	200840	betablocker	BB	1
Propranolol Hydrochloride 10 MG Oral Tablet [Angilol]	200841	betablocker	BB	1
Propranolol Hydrochloride 10 MG Oral Tablet [Apsolol]	200842	betablocker	BB	1
Propranolol Hydrochloride 10 MG Oral Tablet [Propanix]	200843	betablocker	BB	1
Propranolol Hydrochloride 10 MG Oral Tablet [Berkolol]	200844	betablocker	BB	1
Propranolol Hydrochloride 80 MG Oral Tablet [Bedranol]	200846	betablocker	BB	1
Propranolol Hydrochloride 80 MG Oral Tablet [Angilol]	200847	betablocker	BB	1
Propranolol Hydrochloride 80 MG Oral Tablet [Apsolol]	200848	betablocker	BB	1
Propranolol Hydrochloride 80 MG Oral Tablet [Propanix]	200849	betablocker	BB	1
Propranolol Hydrochloride 80 MG Oral Tablet [Berkolol]	200850	betablocker	BB	1
Metoprolol Tartrate 1 MG/ML Injectable Solution [Betaloc]	200852	betablocker	BB	1
Oxprenolol 160 MG Extended Release Tablet [Slow-Pren]	200853	betablocker	BB	1
Oxprenolol 160 MG Extended Release Tablet [Slow Trasicor]	200854	betablocker	BB	1
Oxprenolol 160 MG Extended Release Tablet [Oxyprenix SR]	200855	betablocker	BB	1
Pindolol 5 MG Oral Tablet [Betadren]	200856	betablocker	BB	1
Pindolol 5 MG Oral Tablet [Visken]	200857	betablocker	BB	1
Pindolol 15 MG Oral Tablet [Betadren]	200858	betablocker	BB	1
Pindolol 15 MG Oral Tablet [Visken]	200859	betablocker	BB	1
Atenolol 25 MG Oral Tablet [Antipressan]	201218	betablocker	BB	1
Propranolol Hydrochloride 160 MG Extended Release Capsule [Propanix SR]	201310	betablocker	BB	1
Propranolol Hydrochloride 160 MG Extended Release Capsule [Betadur CR]	201311	betablocker	BB	1
Propranolol Hydrochloride 160 MG Extended Release Capsule [Bedranol SR]	201312	betablocker	BB	1
Propranolol Hydrochloride 160 MG Extended Release Capsule [Beta-Prograne]	201313	betablocker	BB	1
Propranolol Hydrochloride 160 MG Extended Release Capsule [Sloprolol]	201315	betablocker	BB	1
Propranolol Hydrochloride 160 MG Extended Release Capsule [Avlocardyl Retard]	201316	betablocker	BB	1
Propranolol Hydrochloride 160 MG Extended Release Capsule [Probeta LA]	201318	betablocker	BB	1
Propranolol Hydrochloride 80 MG Extended Release Capsule [Half-Betadur CR]	201319	betablocker	BB	1
Propranolol Hydrochloride 80 MG Extended Release Capsule [Half Beta-Prograne]	201321	betablocker	BB	1
Atenolol 100 MG Oral Tablet [Tenormin]	201322	betablocker	BB	1
Atenolol 100 MG Oral Tablet [Antipressan]	201323	betablocker	BB	1
Atenolol 100 MG Oral Tablet [Vasaten]	201324	betablocker	BB	1
Atenolol 100 MG Oral Tablet [Atenix]	201325	betablocker	BB	1
Atenolol 0.5 MG/ML Injectable Solution [Tenormin]	201327	betablocker	BB	1
Atenolol 50 MG Oral Tablet [Antipressan]	201328	betablocker	BB	1
Atenolol 50 MG Oral Tablet [Vasaten]	201329	betablocker	BB	1
Atenolol 50 MG Oral Tablet [Atenix]	201330	betablocker	BB	1
Metoprolol Tartrate 50 MG Oral Tablet [Betaloc]	201331	betablocker	BB	1
Metoprolol Tartrate 50 MG Oral Tablet [Mepranix]	201332	betablocker	BB	1
Metoprolol Tartrate 50 MG Oral Tablet [Arbralene]	201333	betablocker	BB	1
Metoprolol Tartrate 100 MG Oral Tablet [Betaloc]	201334	betablocker	BB	1
Metoprolol Tartrate 100 MG Oral Tablet [Mepranix]	201335	betablocker	BB	1
Metoprolol Tartrate 100 MG Oral Tablet [Arbralene]	201336	betablocker	BB	1
Nadolol 40 MG Oral Tablet [Corgard]	201337	betablocker	BB	1
Nadolol 80 MG Oral Tablet [Corgard]	201338	betablocker	BB	1
Timolol 10 MG Oral Tablet [Betim]	201339	betablocker	BB	1
Timolol 10 MG Oral Tablet [Blocadren]	201340	betablocker	BB	1
Bisoprolol Fumarate 5 MG Oral Tablet [Monocor]	201343	betablocker	BB	1
Bisoprolol Fumarate 10 MG Oral Tablet [Monocor]	201344	betablocker	BB	1
Labetalol hydrochloride 100 MG Oral Tablet [Labrocol]	204012	betablocker	BB	1
Labetalol hydrochloride 200 MG Oral Tablet [Labrocol]	204013	betablocker	BB	1
Labetalol hydrochloride 400 MG Oral Tablet [Labrocol]	204014	betablocker	BB	1
Sotalol Hydrochloride 80 MG Oral Tablet [Beta-Cardone]	204015	betablocker	BB	1
Nadolol 20 MG Oral Tablet [Corgard]	206961	betablocker	BB	1
Nadolol 120 MG Oral Tablet [Corgard]	206964	betablocker	BB	1
Nadolol 160 MG Oral Tablet [Corgard]	206968	betablocker	BB	1
Pindolol 10 MG Oral Tablet [Visken]	208140	betablocker	BB	1
Timolol 5 MG Oral Tablet [Blocadren]	208575	betablocker	BB	1
Timolol 20 MG Oral Tablet [Blocadren]	208576	betablocker	BB	1
Atenolol 50 MG Oral Tablet [Senormin]	211773	betablocker	BB	1
carvedilol 6.25 MG Oral Tablet [Coreg]	212388	betablocker	BB	1
carvedilol 12.5 MG Oral Tablet [Coreg]	212389	betablocker	BB	1
carvedilol 25 MG Oral Tablet [Coreg]	212390	betablocker	BB	1
carvedilol 3.13 MG Oral Tablet [Eucardic]	226855	betablocker	BB	1
carvedilol 6.25 MG Oral Tablet [Eucardic]	226856	betablocker	BB	1
Propranolol 120 MG Oral Tablet	245278	betablocker	BB	1
Acebutolol 100 MG Oral Tablet	245279	betablocker	BB	1
Acebutolol 200 MG Oral Tablet	245718	betablocker	BB	1
Oxprenolol 80 MG Extended Release Tablet	245849	betablocker	BB	1
Nadolol 60 MG Oral Tablet	248494	betablocker	BB	1
Atenolol 50 MG Oral Capsule	249384	betablocker	BB	1
Atenolol 100 MG Oral Capsule	249385	betablocker	BB	1
Metoprolol 5 MG/ML Injectable Solution	250082	betablocker	BB	1
Acebutolol 5 MG/ML Injectable Solution	251762	betablocker	BB	1
Propranolol 40 MG Extended Release Oral Capsule	252276	betablocker	BB	1
Pindolol 10 MG Oral Capsule	346715	betablocker	BB	1
Labetalol 300 MG Extended Release Tablet	347160	betablocker	BB	1
Acebutolol Oral Capsule	370505	betablocker	BB	1
Atenolol Oral Tablet	370619	betablocker	BB	1
Acebutolol Oral Tablet	370737	betablocker	BB	1
Atenolol Oral Capsule	370959	betablocker	BB	1
Atenolol Injectable Solution	370960	betablocker	BB	1
Betaxolol Oral Tablet	371065	betablocker	BB	1
Bisoprolol Oral Tablet	371104	betablocker	BB	1
Carteolol Oral Tablet	371295	betablocker	BB	1
carvedilol Oral Tablet	371296	betablocker	BB	1
Labetalol Oral Tablet	372554	betablocker	BB	1
Metoprolol Oral Tablet	372891	betablocker	BB	1
Nadolol Oral Tablet	372978	betablocker	BB	1
Oxprenolol Oral Tablet	373183	betablocker	BB	1
Oxprenolol Extended Release Tablet	373184	betablocker	BB	1
Penbutolol Oral Capsule	373254	betablocker	BB	1
Penbutolol Oral Tablet	373255	betablocker	BB	1
Pindolol Oral Tablet	373460	betablocker	BB	1
Propranolol Extended Release Capsule	373652	betablocker	BB	1
Propranolol Oral Solution	373653	betablocker	BB	1
Propranolol Oral Tablet	373654	betablocker	BB	1
Sotalol Oral Tablet	373937	betablocker	BB	1
Timolol Oral Tablet	374135	betablocker	BB	1
Propranolol Extended Release Tablet	375929	betablocker	BB	1
Metoprolol Injectable Solution	376261	betablocker	BB	1
Sotalol Injectable Solution	376365	betablocker	BB	1
esmolol Injectable Solution	377103	betablocker	BB	1
Labetalol Injectable Solution	377107	betablocker	BB	1
Propranolol Injectable Solution	377113	betablocker	BB	1
Acebutolol Injectable Solution	377207	betablocker	BB	1
Pindolol Oral Capsule	378147	betablocker	BB	1
Labetalol Extended Release Tablet	378652	betablocker	BB	1
Metoprolol Extended Release Tablet	378660	betablocker	BB	1
nebivolol 5 MG Oral Tablet	387013	betablocker	BB	1
Propranolol Hydrochloride 80 MG Oral Capsule [Inderal]	387876	betablocker	BB	1
nebivolol Oral Tablet	393308	betablocker	BB	1
Propranolol Oral Capsule	393497	betablocker	BB	1
Propranolol 20 MG Extended Release Oral Capsule	411993	betablocker	BB	1
Pindolol 0.2 MG/ML Injectable Solution	414005	betablocker	BB	1
Labetalol 1 MG/ML Injectable Solution	415736	betablocker	BB	1
Acebutolol 40 MG/ML Oral Solution	421931	betablocker	BB	1
Pindolol 5 MG/ML Oral Solution	421932	betablocker	BB	1
carvedilol 50 MG Oral Tablet	428416	betablocker	BB	1
Sotalol 320 MG Oral Tablet	429268	betablocker	BB	1
Carteolol 20 MG Oral Tablet	430569	betablocker	BB	1
Pindolol 2.5 MG Oral Tablet	430570	betablocker	BB	1
Propranolol 100 MG Oral Tablet	430619	betablocker	BB	1
Propranolol 25 MG Oral Tablet	430620	betablocker	BB	1
24 HR Acebutolol 500 MG Extended Release Tablet	433892	betablocker	BB	1
Pindolol 20 MG Extended Release Tablet	434241	betablocker	BB	1
Propranolol 160 MG Extended Release Tablet	434242	betablocker	BB	1
Acebutolol Oral Solution	437138	betablocker	BB	1
Acebutolol Extended Release Tablet	437140	betablocker	BB	1
Pindolol Injectable Solution	450800	betablocker	BB	1
Pindolol Extended Release Tablet	450803	betablocker	BB	1
Pindolol Oral Solution	450805	betablocker	BB	1
Hydroxyzine / Labetalol Oral Tablet	628903	betablocker	BB	1
carvedilol Extended Release Capsule	664767	betablocker	BB	1
carvedilol 3.13 MG Oral Tablet	686924	betablocker	BB	1
carvedilol 3.13 MG Oral Tablet [Coreg]	686926	betablocker	BB	1
Labetalol Prefilled Syringe	727824	betablocker	BB	1
nebivolol 10 MG Oral Tablet	751612	betablocker	BB	1
nebivolol 10 MG Oral Tablet [Bystolic]	751616	betablocker	BB	1
nebivolol 2.5 MG Oral Tablet	751618	betablocker	BB	1
nebivolol 2.5 MG Oral Tablet [Bystolic]	751620	betablocker	BB	1
nebivolol 5 MG Oral Tablet [Bystolic]	751623	betablocker	BB	1
Atenolol 5 MG/ML Oral Solution [Tenormin]	754914	betablocker	BB	1
Atenolol 5 MG/ML Oral Solution	755528	betablocker	BB	1
Atenolol Oral Solution	756436	betablocker	BB	1
nebivolol 20 MG Oral Tablet	827073	betablocker	BB	1
nebivolol 20 MG Oral Tablet [Bystolic]	827075	betablocker	BB	1
Metoprolol Tartrate 200 MG Extended Release Tablet [Lopresor SR]	844414	betablocker	BB	1
Acebutolol 500 MG Extended Release Tablet	844906	betablocker	BB	1
Bisoprolol Fumarate 10 MG Oral Tablet	854901	betablocker	BB	1
Bisoprolol Fumarate 10 MG Oral Tablet [Zebeta]	854903	betablocker	BB	1
Bisoprolol Fumarate 5 MG Oral Tablet	854905	betablocker	BB	1
Bisoprolol Fumarate 5 MG Oral Tablet [Zebeta]	854907	betablocker	BB	1
Propranolol Hydrochloride 1 MG/ML Injectable Solution	856443	betablocker	BB	1
Propranolol Hydrochloride 1 MG/ML Injectable Solution [Inderal]	856445	betablocker	BB	1
Propranolol Hydrochloride 10 MG Oral Tablet	856448	betablocker	BB	1
Propranolol Hydrochloride 10 MG Oral Tablet [Inderal]	856450	betablocker	BB	1
Propranolol Hydrochloride 20 MG Oral Tablet	856457	betablocker	BB	1
Propranolol Hydrochloride 20 MG Oral Tablet [Pronol]	856459	betablocker	BB	1
24 HR Propranolol Hydrochloride 120 MG Extended Release Capsule	856460	betablocker	BB	1
24 HR Propranolol Hydrochloride 120 MG Extended Release Capsule [Inderal]	856462	betablocker	BB	1
Propranolol Hydrochloride 120 MG Extended Release Capsule	856463	betablocker	BB	1
Propranolol Hydrochloride 120 MG Extended Release Capsule [Inderal]	856464	betablocker	BB	1
24 HR Propranolol Hydrochloride 120 MG Extended Release Capsule [InnoPran]	856471	betablocker	BB	1
Propranolol Hydrochloride 120 MG Extended Release Capsule [InnoPran]	856472	betablocker	BB	1
24 HR Propranolol Hydrochloride 160 MG Extended Release Oral Capsule	856481	betablocker	BB	1
24 HR Propranolol Hydrochloride 160 MG Extended Release Capsule [Inderal]	856483	betablocker	BB	1
Propranolol Hydrochloride 160 MG Extended Release Oral Capsule	856484	betablocker	BB	1
Propranolol Hydrochloride 160 MG Extended Release Capsule [Inderal]	856485	betablocker	BB	1
Propranolol Hydrochloride 20 MG Oral Tablet [Inderal]	856508	betablocker	BB	1
Propranolol Hydrochloride 40 MG Oral Tablet	856519	betablocker	BB	1
Propranolol Hydrochloride 40 MG Oral Tablet [Inderal]	856521	betablocker	BB	1
Propranolol Hydrochloride 40 MG Oral Tablet [Pronol]	856528	betablocker	BB	1
24 HR Propranolol Hydrochloride 60 MG Extended Release Oral Capsule	856535	betablocker	BB	1
24 HR Propranolol Hydrochloride 60 MG Extended Release Capsule [Inderal]	856537	betablocker	BB	1
Propranolol Hydrochloride 60 MG Extended Release Oral Capsule	856538	betablocker	BB	1
Propranolol Hydrochloride 60 MG Extended Release Capsule [Inderal]	856539	betablocker	BB	1
Propranolol Hydrochloride 60 MG Oral Tablet	856556	betablocker	BB	1
Propranolol Hydrochloride 60 MG Oral Tablet [Inderal]	856557	betablocker	BB	1
24 HR Propranolol Hydrochloride 80 MG Extended Release Oral Capsule	856569	betablocker	BB	1
24 HR Propranolol Hydrochloride 80 MG Extended Release Capsule [Inderal]	856571	betablocker	BB	1
Propranolol Hydrochloride 80 MG Extended Release Oral Capsule	856572	betablocker	BB	1
Propranolol Hydrochloride 80 MG Extended Release Capsule [Inderal]	856573	betablocker	BB	1
24 HR Propranolol Hydrochloride 80 MG Extended Release Capsule [InnoPran]	856576	betablocker	BB	1
Propranolol Hydrochloride 80 MG Extended Release Capsule [InnoPran]	856577	betablocker	BB	1
Propranolol Hydrochloride 80 MG Oral Tablet	856578	betablocker	BB	1
Propranolol Hydrochloride 80 MG Oral Tablet [Inderal]	856579	betablocker	BB	1
Propranolol Hydrochloride 10 MG/ML Oral Solution	856703	betablocker	BB	1
Propranolol Hydrochloride 1 MG/ML Oral Solution	856704	betablocker	BB	1
Propranolol Hydrochloride 16 MG/ML Oral Solution	856712	betablocker	BB	1
Propranolol Hydrochloride 160 MG Oral Tablet	856713	betablocker	BB	1
Propranolol Hydrochloride 2 MG/ML Oral Solution	856719	betablocker	BB	1
Propranolol Hydrochloride 4 MG/ML Oral Solution	856724	betablocker	BB	1
Propranolol Hydrochloride 8 MG/ML Oral Solution	856733	betablocker	BB	1
Propranolol Hydrochloride 80 MG Extended Release Oral Tablet	856734	betablocker	BB	1
Propranolol Hydrochloride 80 MG Oral Capsule	856735	betablocker	BB	1
Propranolol Hydrochloride 80 MG/ML Oral Solution	856737	betablocker	BB	1
Propranolol Hydrochloride 90 MG Oral Tablet	856739	betablocker	BB	1
24 HR carvedilol phosphate 10 MG Extended Release Oral Capsule	860510	betablocker	BB	1
24 HR carvedilol phosphate 10 MG Extended Release Capsule [Coreg]	860512	betablocker	BB	1
carvedilol phosphate 10 MG Extended Release Oral Capsule	860513	betablocker	BB	1
carvedilol phosphate 10 MG Extended Release Capsule [Coreg]	860514	betablocker	BB	1
24 HR carvedilol phosphate 20 MG Extended Release Oral Capsule	860516	betablocker	BB	1
24 HR carvedilol phosphate 20 MG Extended Release Capsule [Coreg]	860518	betablocker	BB	1
carvedilol phosphate 20 MG Extended Release Oral Capsule	860519	betablocker	BB	1
carvedilol phosphate 20 MG Extended Release Capsule [Coreg]	860520	betablocker	BB	1
24 HR carvedilol phosphate 40 MG Extended Release Capsule	860522	betablocker	BB	1
24 HR carvedilol phosphate 40 MG Extended Release Capsule [Coreg]	860524	betablocker	BB	1
carvedilol phosphate 40 MG Extended Release Capsule	860525	betablocker	BB	1
carvedilol phosphate 40 MG Extended Release Capsule [Coreg]	860526	betablocker	BB	1
24 HR carvedilol phosphate 80 MG Extended Release Capsule	860532	betablocker	BB	1
24 HR carvedilol phosphate 80 MG Extended Release Capsule [Coreg]	860534	betablocker	BB	1
carvedilol phosphate 80 MG Extended Release Capsule	860535	betablocker	BB	1
carvedilol phosphate 80 MG Extended Release Capsule [Coreg]	860536	betablocker	BB	1
Bisoprolol Fumarate 1.25 MG Oral Tablet	865154	betablocker	BB	1
Bisoprolol Fumarate 2.5 MG Oral Tablet	865155	betablocker	BB	1
Bisoprolol Fumarate 3.75 MG Oral Tablet	865157	betablocker	BB	1
Bisoprolol Fumarate 7.5 MG Oral Tablet	865159	betablocker	BB	1
24 HR metoprolol succinate 100 MG Extended Release Oral Tablet	866412	betablocker	BB	1
24 HR Metoprolol Tartrate 100 MG Extended Release Tablet [Toprol]	866414	betablocker	BB	1
metoprolol succinate 100 MG Extended Release Oral Tablet	866415	betablocker	BB	1
Metoprolol Tartrate 100 MG Extended Release Tablet [Toprol]	866416	betablocker	BB	1
24 HR metoprolol succinate 200 MG Extended Release Oral Tablet	866419	betablocker	BB	1
24 HR Metoprolol Tartrate 200 MG Extended Release Tablet [Toprol]	866421	betablocker	BB	1
metoprolol succinate 200 MG Extended Release Oral Tablet	866422	betablocker	BB	1
Metoprolol Tartrate 200 MG Extended Release Tablet [Toprol]	866423	betablocker	BB	1
24 HR metoprolol succinate 25 MG Extended Release Oral Tablet	866427	betablocker	BB	1
24 HR Metoprolol Tartrate 25 MG Extended Release Tablet [Toprol]	866429	betablocker	BB	1
metoprolol succinate 25 MG Extended Release Oral Tablet	866430	betablocker	BB	1
Metoprolol Tartrate 25 MG Extended Release Tablet [Toprol]	866431	betablocker	BB	1
24 HR metoprolol succinate 50 MG Extended Release Oral Tablet	866436	betablocker	BB	1
24 HR Metoprolol Tartrate 50 MG Extended Release Tablet [Toprol]	866438	betablocker	BB	1
metoprolol succinate 50 MG Extended Release Oral Tablet	866439	betablocker	BB	1
Metoprolol Tartrate 50 MG Extended Release Tablet [Toprol]	866440	betablocker	BB	1
Metoprolol Tartrate 1 MG/ML Injectable Solution	866508	betablocker	BB	1
Metoprolol Tartrate 1 MG/ML Injectable Solution [Lopressor]	866510	betablocker	BB	1
Metoprolol Tartrate 100 MG Oral Tablet	866511	betablocker	BB	1
Metoprolol Tartrate 100 MG Oral Tablet [Lopressor]	866513	betablocker	BB	1
Metoprolol Tartrate 50 MG Oral Tablet	866514	betablocker	BB	1
Metoprolol Tartrate 50 MG Oral Tablet [Lopressor]	866516	betablocker	BB	1
Metoprolol Tartrate 25 MG Oral Tablet	866924	betablocker	BB	1
Labetalol hydrochloride 100 MG Oral Tablet	896758	betablocker	BB	1
Labetalol hydrochloride 100 MG Oral Tablet [Normodyne]	896760	betablocker	BB	1
Labetalol hydrochloride 200 MG Oral Tablet	896762	betablocker	BB	1
Labetalol hydrochloride 200 MG Oral Tablet [Normodyne]	896764	betablocker	BB	1
Labetalol hydrochloride 300 MG Oral Tablet	896766	betablocker	BB	1
Labetalol hydrochloride 300 MG Oral Tablet [Normodyne]	896768	betablocker	BB	1
Labetalol hydrochloride 5 MG/ML Injectable Solution	896771	betablocker	BB	1
Labetalol hydrochloride 5 MG/ML Injectable Solution [Normodyne]	896773	betablocker	BB	1
Labetalol hydrochloride 5 MG/ML Injectable Solution [Trandate]	896775	betablocker	BB	1
Labetalol hydrochloride 100 MG Oral Tablet [Trandate]	896777	betablocker	BB	1
Labetalol hydrochloride 200 MG Oral Tablet [Trandate]	896781	betablocker	BB	1
Labetalol hydrochloride 300 MG Oral Tablet [Trandate]	896783	betablocker	BB	1
8 ML Labetalol hydrochloride 5 MG/ML Prefilled Syringe	896973	betablocker	BB	1
Labetalol hydrochloride 400 MG Oral Tablet	896983	betablocker	BB	1
Labetalol hydrochloride 50 MG Oral Tablet	896987	betablocker	BB	1
Sotalol Hydrochloride 100 MG Oral Tablet	904561	betablocker	BB	1
Sotalol Hydrochloride 100 MG Oral Tablet [Betapace]	904563	betablocker	BB	1
Sotalol Hydrochloride 120 MG Oral Tablet	904567	betablocker	BB	1
Sotalol Hydrochloride 120 MG Oral Tablet [Betapace]	904569	betablocker	BB	1
Sotalol Hydrochloride 120 MG Oral Tablet [Sorine]	904571	betablocker	BB	1
Sotalol Hydrochloride 160 MG Oral Tablet	904579	betablocker	BB	1
Sotalol Hydrochloride 160 MG Oral Tablet [Betapace]	904581	betablocker	BB	1
Sotalol Hydrochloride 160 MG Oral Tablet [Sorine]	904583	betablocker	BB	1
Sotalol Hydrochloride 240 MG Oral Tablet	904589	betablocker	BB	1
Sotalol Hydrochloride 240 MG Oral Tablet [Betapace]	904591	betablocker	BB	1
Sotalol Hydrochloride 240 MG Oral Tablet [Sorine]	904593	betablocker	BB	1
Sotalol Hydrochloride 80 MG Oral Tablet	904601	betablocker	BB	1
Sotalol Hydrochloride 80 MG Oral Tablet [Betapace]	904603	betablocker	BB	1
Sotalol Hydrochloride 80 MG Oral Tablet [Sorine]	904605	betablocker	BB	1
Sotalol Hydrochloride 10 MG/ML Injectable Solution	904622	betablocker	BB	1
Sotalol Hydrochloride 15 MG/ML Injectable Solution	904630	betablocker	BB	1
Sotalol Hydrochloride 200 MG Oral Tablet	904632	betablocker	BB	1
Sotalol Hydrochloride 40 MG Oral Tablet	904634	betablocker	BB	1
Carteolol Hydrochloride 2.5 MG Oral Tablet	978577	betablocker	BB	1
Carteolol Hydrochloride 2.5 MG Oral Tablet [Cartrol]	978579	betablocker	BB	1
Carteolol Hydrochloride 5 MG Oral Tablet	978581	betablocker	BB	1
Carteolol Hydrochloride 5 MG Oral Tablet [Cartrol]	978583	betablocker	BB	1
Esmolol hydrochloride 10 MG/ML Injectable Solution	979428	betablocker	BB	1
Esmolol hydrochloride 10 MG/ML Injectable Solution [Brevibloc]	979430	betablocker	BB	1
Esmolol hydrochloride 20 MG/ML Injectable Solution	979432	betablocker	BB	1
Esmolol hydrochloride 20 MG/ML Injectable Solution [Brevibloc]	979434	betablocker	BB	1
Esmolol hydrochloride 250 MG/ML Injectable Solution	979436	betablocker	BB	1
Esmolol hydrochloride 250 MG/ML Injectable Solution [Brevibloc]	979438	betablocker	BB	1
Hydroxyzine Hydrochloride 25 MG / Labetalol hydrochloride 300 MG Oral Tablet	995595	betablocker	BB	1
Acebutolol Hydrochloride 400 MG Oral Capsule	998685	betablocker	BB	1
Acebutolol Hydrochloride 400 MG Oral Capsule [Sectral]	998687	betablocker	BB	1
Acebutolol Hydrochloride 200 MG Oral Capsule	998689	betablocker	BB	1
Acebutolol Hydrochloride 200 MG Oral Capsule [Sectral]	998691	betablocker	BB	1
Acebutolol Hydrochloride 100 MG Oral Capsule	998693	betablocker	BB	1
Acebutolol Hydrochloride 400 MG Oral Tablet	998695	betablocker	BB	1
Penbutolol Sulfate 20 MG Oral Tablet	1191185	betablocker	BB	1
Penbutolol Sulfate 20 MG Oral Tablet [Levatol]	1191187	betablocker	BB	1
Penbutolol Sulfate 40 MG Oral Capsule	1191194	betablocker	BB	1
Penbutolol Sulfate 40 MG Oral Tablet	1191195	betablocker	BB	1
4 ML Labetalol hydrochloride 5 MG/ML Prefilled Syringe	1234256	betablocker	BB	1
Labetalol hydrochloride 2 MG/ML Injectable Solution	1247408	betablocker	BB	1
2 ML Labetalol hydrochloride 5 MG/ML Prefilled Syringe	1250200	betablocker	BB	1
5 ML Labetalol hydrochloride 5 MG/ML Prefilled Syringe	1250201	betablocker	BB	1
Betaxolol Hydrochloride 10 MG Oral Tablet	1297753	betablocker	BB	1
Betaxolol Hydrochloride 10 MG Oral Tablet [Kerlone]	1297755	betablocker	BB	1
Betaxolol Hydrochloride 20 MG Oral Tablet	1297757	betablocker	BB	1
Betaxolol Hydrochloride 20 MG Oral Tablet [Kerlone]	1297759	betablocker	BB	1
Labetalol hydrochloride 5 MG/ML Prefilled Syringe	1359872	betablocker	BB	1
Atenolol	1202	betablocker	BB	1
Sotalol Hydrochloride	7008	betablocker	BB	1
Nadolol	7226	betablocker	BB	1
Pindolol	8332	betablocker	BB	1
Propranolol Hydrochloride	82084	betablocker	BB	1
Metoprolol Tartrate	203191	betablocker	BB	1
Metoprolol Tartrate 37.5 MG Oral Tablet	1606347	betablocker	BB	1
Metoprolol Tartrate 75 MG Oral Tablet	1606349	betablocker	BB	1
Sotalol	9947	betablocker	BB	1
250 ML Esmolol hydrochloride 10 MG/ML Injection	1736541	betablocker	BB	1
10 ML Esmolol hydrochloride 10 MG/ML Injection	1736546	betablocker	BB	1
5 ML Metoprolol Tartrate 1 MG/ML Cartridge	1744259	betablocker	BB	1
Sotalol Hydrochloride 120 MG Oral Tablet	1923422	betablocker	BB	1
Sotalol Hydrochloride 160 MG Oral Tablet	1923424	betablocker	BB	1
Sotalol Hydrochloride 80 MG Oral Tablet	1923426	betablocker	BB	1
Nifedipine 10 MG Oral Capsule [Adalat]	91691	CCB	CCB	1
Nifedipine 20 MG Oral Capsule [Adalat]	91692	CCB	CCB	1
Nifedipine 5 MG Oral Capsule [Calcipine]	102337	CCB	CCB	1
Nifedipine 10 MG Oral Capsule [Calcipine]	102338	CCB	CCB	1
12 HR Nifedipine 20 MG Extended Release Tablet [Cardilate MR]	103944	CCB	CCB	1
Verapamil hydrochloride 40 MG Oral Tablet [Geangin]	104270	CCB	CCB	1
Verapamil hydrochloride 80 MG Oral Tablet [Geangin]	104271	CCB	CCB	1
Verapamil hydrochloride 120 MG Oral Tablet [Geangin]	104272	CCB	CCB	1
Verapamil hydrochloride 240 MG Extended Release Tablet [Securon SR]	104273	CCB	CCB	1
24 HR Verapamil hydrochloride 120 MG Extended Release Capsule [Univer]	104276	CCB	CCB	1
24 HR Verapamil hydrochloride 240 MG Extended Release Capsule [Univer]	104277	CCB	CCB	1
24 HR Verapamil hydrochloride 180 MG Extended Release Capsule [Univer]	104278	CCB	CCB	1
12 HR Diltiazem 120 MG Extended Release Tablet [Tildiem Retard]	104404	CCB	CCB	1
24 HR Diltiazem Hydrochloride 300 MG Extended Release Capsule [Adizem-XL]	104406	CCB	CCB	1
12 HR Diltiazem Hydrochloride 90 MG Extended Release Capsule [Dilzem SR]	104407	CCB	CCB	1
12 HR Diltiazem Hydrochloride 120 MG Extended Release Capsule [Dilzem SR]	104408	CCB	CCB	1
12 HR Diltiazem Hydrochloride 60 MG Extended Release Capsule [Dilzem SR]	104409	CCB	CCB	1
Nifedipine 5 MG Oral Capsule [Angiopine]	104411	CCB	CCB	1
Nifedipine 10 MG Oral Capsule [Adalate]	104412	CCB	CCB	1
12 HR Nifedipine 20 MG Extended Release Tablet [Angiopine MR]	104414	CCB	CCB	1
24 HR Felodipine 5 MG Extended Release Tablet [Plendil]	104419	CCB	CCB	1
24 HR Felodipine 10 MG Extended Release Tablet [Plendil]	104420	CCB	CCB	1
12 HR Nifedipine 20 MG Extended Release Tablet [Nifelease]	108494	CCB	CCB	1
24 HR Diltiazem Hydrochloride 120 MG Extended Release Capsule [Slozem]	108500	CCB	CCB	1
24 HR Diltiazem Hydrochloride 180 MG Extended Release Capsule [Slozem]	108501	CCB	CCB	1
24 HR Diltiazem Hydrochloride 240 MG Extended Release Capsule [Slozem]	108502	CCB	CCB	1
Nifedipine 10 MG Oral Capsule [Calanif]	108745	CCB	CCB	1
Nifedipine 5 MG Oral Capsule [Calanif]	108781	CCB	CCB	1
Diltiazem Hydrochloride 60 MG Extended Release Tablet [Metazem]	108834	CCB	CCB	1
12 HR Nifedipine 20 MG Extended Release Tablet [Hypolar Retard 20]	108842	CCB	CCB	1
12 HR Diltiazem Hydrochloride 120 MG Extended Release Capsule [Angitil SR]	108849	CCB	CCB	1
12 HR Diltiazem Hydrochloride 90 MG Extended Release Capsule [Angitil SR]	108850	CCB	CCB	1
24 HR Diltiazem Hydrochloride 180 MG Extended Release Capsule [Angitil SR]	108913	CCB	CCB	1
lacidipine 2 MG Oral Tablet	141902	CCB	CCB	1
lacidipine 4 MG Oral Tablet	141903	CCB	CCB	1
Nifedipine 5 MG Oral Capsule [Adalat]	150753	CCB	CCB	1
12 HR Nifedipine 20 MG Extended Release Tablet [Adipine MR 20]	151085	CCB	CCB	1
12 HR Diltiazem 90 MG Extended Release Tablet [Calcicard CR]	151126	CCB	CCB	1
12 HR Diltiazem 120 MG Extended Release Tablet [Calcicard CR]	151127	CCB	CCB	1
Diltiazem Hydrochloride 60 MG Extended Release Capsule [Kentiazem]	151240	CCB	CCB	1
12 HR Nifedipine 10 MG Extended Release Tablet [Adipine MR 10]	151244	CCB	CCB	1
24 HR Diltiazem Hydrochloride 200 MG Extended Release Capsule [Tildiem LA]	152543	CCB	CCB	1
24 HR Nifedipine 30 MG Extended Release Tablet [Unipine XL]	152601	CCB	CCB	1
Verapamil hydrochloride 40 MG Oral Tablet [Hypaneze]	152725	CCB	CCB	1
Verapamil hydrochloride 80 MG Oral Tablet [Hypaneze]	152726	CCB	CCB	1
Verapamil hydrochloride 120 MG Oral Tablet [Hypaneze]	152727	CCB	CCB	1
12 HR Nifedipine 20 MG Extended Release Tablet [Nimodrel MR 20]	152730	CCB	CCB	1
12 HR Nifedipine 10 MG Extended Release Tablet [Nimodrel MR 10]	152731	CCB	CCB	1
24 HR Nifedipine 40 MG Extended Release Tablet [Angiopine 40 LA]	152801	CCB	CCB	1
12 HR Diltiazem 90 MG Extended Release Tablet [Angiozem CR]	152802	CCB	CCB	1
12 HR Diltiazem 120 MG Extended Release Tablet [Angiozem CR]	152803	CCB	CCB	1
12 HR Nifedipine 10 MG Extended Release Tablet [Cardilate MR]	152906	CCB	CCB	1
12 HR Nifedipine 10 MG Extended Release Tablet [Tensipine MR 10]	152908	CCB	CCB	1
12 HR Nifedipine 20 MG Extended Release Tablet [Tensipine MR 20]	152909	CCB	CCB	1
24 HR Felodipine 2.5 MG Extended Release Tablet [Plendil]	152933	CCB	CCB	1
Nisoldipine 10 MG Extended Release Tablet [Syscor MR]	152936	CCB	CCB	1
24 HR Diltiazem Hydrochloride 300 MG Extended Release Capsule [Zemtard XL]	153071	CCB	CCB	1
24 HR Nifedipine 40 MG Extended Release Tablet [Fortipine LA40]	153103	CCB	CCB	1
24 HR Nifedipine 20 MG Extended Release Tablet [Adalat LA]	153223	CCB	CCB	1
12 HR Nifedipine 20 MG Extended Release Tablet [Nifedotard 20MR]	153308	CCB	CCB	1
12 HR Nifedipine 20 MG Extended Release Tablet [Slofedipine]	153320	CCB	CCB	1
Verapamil hydrochloride 240 MG Extended Release Tablet [Verapress MR]	153369	CCB	CCB	1
24 HR Diltiazem Hydrochloride 120 MG Extended Release Capsule [Viazem XL]	153454	CCB	CCB	1
24 HR Diltiazem Hydrochloride 180 MG Extended Release Capsule [Viazem XL]	153455	CCB	CCB	1
24 HR Diltiazem Hydrochloride 240 MG Extended Release Capsule [Viazem XL]	153456	CCB	CCB	1
24 HR Diltiazem Hydrochloride 300 MG Extended Release Capsule [Viazem XL]	153457	CCB	CCB	1
24 HR Diltiazem Hydrochloride 360 MG Extended Release Capsule [Viazem XL]	153458	CCB	CCB	1
12 HR Nifedipine 10 MG Extended Release Tablet [Angiopine MR]	153538	CCB	CCB	1
12 HR Nifedipine 10 MG Extended Release Tablet [Genalat Retard]	153593	CCB	CCB	1
12 HR Nifedipine 20 MG Extended Release Tablet [Genalat Retard]	153594	CCB	CCB	1
lercanidipine 10 MG Oral Tablet	153680	CCB	CCB	1
lercanidipine 10 MG Oral Tablet [Zanidip]	153681	CCB	CCB	1
Diltiazem Hydrochloride 60 MG Extended Release Tablet [Calazem]	153789	CCB	CCB	1
Diltiazem Hydrochloride 60 MG Extended Release Tablet [Optil]	153800	CCB	CCB	1
12 HR Diltiazem Hydrochloride 90 MG Extended Release Capsule [Dilcardia SR]	153839	CCB	CCB	1
12 HR Diltiazem Hydrochloride 120 MG Extended Release Capsule [Dilcardia SR]	153840	CCB	CCB	1
12 HR Diltiazem Hydrochloride 60 MG Extended Release Capsule [Dilcardia SR]	153894	CCB	CCB	1
12 HR Nifedipine 10 MG Extended Release Tablet [Nifedipress MR 10]	153914	CCB	CCB	1
Amlodipine 5 MG Oral Tablet	197361	CCB	CCB	1
Felodipine 2.5 MG Extended Release Tablet	197692	CCB	CCB	1
Isradipine 2.5 MG Oral Capsule	197848	CCB	CCB	1
Isradipine 5 MG Oral Capsule	197849	CCB	CCB	1
Nifedipine 10 MG Oral Capsule	198032	CCB	CCB	1
Nifedipine 20 MG Oral Capsule	198033	CCB	CCB	1
24 HR Nifedipine 30 MG Extended Release Tablet	198034	CCB	CCB	1
24 HR Nifedipine 60 MG Extended Release Tablet	198035	CCB	CCB	1
24 HR Nifedipine 90 MG Extended Release Tablet	198036	CCB	CCB	1
Nifedipine 5 MG Oral Capsule	199329	CCB	CCB	1
Isradipine 2.5 MG Oral Tablet	199757	CCB	CCB	1
Nifedipine 20 MG Oral Tablet	199782	CCB	CCB	1
Verapamil 160 MG Extended Release Oral Capsule	199979	CCB	CCB	1
Diltiazem Hydrochloride 60 MG Oral Tablet [Calcicard]	200877	CCB	CCB	1
Diltiazem Hydrochloride 60 MG Extended Release Tablet [Tildiem]	200878	CCB	CCB	1
Diltiazem Hydrochloride 60 MG Extended Release Tablet [Britiazim]	200879	CCB	CCB	1
Diltiazem Hydrochloride 60 MG Extended Release Tablet [Angiozem]	200880	CCB	CCB	1
Diltiazem Hydrochloride 60 MG Extended Release Tablet [Adizem]	200881	CCB	CCB	1
Nifedipine 5 MG Oral Capsule [Vasad]	200883	CCB	CCB	1
Nifedipine 10 MG Oral Capsule [Vasad]	200884	CCB	CCB	1
Nifedipine 10 MG Oral Capsule [Calcilat]	200885	CCB	CCB	1
Nifedipine 10 MG Oral Capsule [Angiopine]	200886	CCB	CCB	1
Verapamil hydrochloride 40 MG Oral Tablet [Berkatens]	201285	CCB	CCB	1
Verapamil hydrochloride 40 MG Oral Tablet [Cordilox]	201286	CCB	CCB	1
Verapamil hydrochloride 40 MG Oral Tablet [Securon]	201287	CCB	CCB	1
Verapamil hydrochloride 80 MG Oral Tablet [Berkatens]	201288	CCB	CCB	1
Verapamil hydrochloride 80 MG Oral Tablet [Cordilox]	201289	CCB	CCB	1
Verapamil hydrochloride 80 MG Oral Tablet [Securon]	201290	CCB	CCB	1
Verapamil hydrochloride 120 MG Oral Tablet [Berkatens]	201291	CCB	CCB	1
Verapamil hydrochloride 120 MG Oral Tablet [Cordilox]	201292	CCB	CCB	1
Verapamil hydrochloride 120 MG Oral Tablet [Securon]	201293	CCB	CCB	1
Verapamil hydrochloride 160 MG Oral Tablet [Berkatens]	201294	CCB	CCB	1
Verapamil hydrochloride 160 MG Oral Tablet [Cordilox]	201295	CCB	CCB	1
Verapamil hydrochloride 160 MG Oral Tablet [Securon]	201296	CCB	CCB	1
Verapamil hydrochloride 120 MG Extended Release Tablet [Half Securon SR]	201297	CCB	CCB	1
12 HR Diltiazem 90 MG Extended Release Tablet [Tildiem Retard]	201444	CCB	CCB	1
24 HR Diltiazem Hydrochloride 300 MG Extended Release Capsule [Tildiem LA]	201445	CCB	CCB	1
12 HR Nifedipine 20 MG Extended Release Tablet [Adalat Retard 20]	201449	CCB	CCB	1
24 HR Nifedipine 20 MG Extended Release Tablet [Nifensar XL]	201450	CCB	CCB	1
12 HR Nifedipine 20 MG Extended Release Tablet [Adalate LP]	201451	CCB	CCB	1
12 HR Nifedipine 20 MG Extended Release Tablet [Adalat AR]	201452	CCB	CCB	1
12 HR Nifedipine 10 MG Extended Release Tablet [Adalat Retard 10]	201453	CCB	CCB	1
12 HR Nifedipine 20 MG Extended Release Capsule [Coracten]	201455	CCB	CCB	1
24 HR Nifedipine 60 MG Extended Release Tablet [Adalat LA]	201457	CCB	CCB	1
12 HR Nifedipine 10 MG Extended Release Capsule [Coracten]	201458	CCB	CCB	1
24 HR Diltiazem Hydrochloride 240 MG Extended Release Capsule [Adizem-XL]	202223	CCB	CCB	1
24 HR Diltiazem Hydrochloride 240 MG Extended Release Capsule [Dilzem XL]	202224	CCB	CCB	1
24 HR Diltiazem Hydrochloride 120 MG Extended Release Capsule [Adizem-XL]	202229	CCB	CCB	1
24 HR Diltiazem Hydrochloride 120 MG Extended Release Capsule [Dilzem XL]	202230	CCB	CCB	1
24 HR Diltiazem Hydrochloride 180 MG Extended Release Capsule [Adizem-XL]	202232	CCB	CCB	1
24 HR Diltiazem Hydrochloride 180 MG Extended Release Capsule [Dilzem XL]	202233	CCB	CCB	1
Isradipine 5 MG Oral Capsule [Dynacirc]	206934	CCB	CCB	1
Isradipine 2.5 MG Oral Capsule [Dynacirc]	206935	CCB	CCB	1
Nifedipine 10 MG Oral Capsule [Procardia]	207765	CCB	CCB	1
Nifedipine 20 MG Oral Capsule [Procardia]	207769	CCB	CCB	1
24 HR Nifedipine 30 MG Extended Release Tablet [Procardia]	207772	CCB	CCB	1
24 HR Nifedipine 60 MG Extended Release Tablet [Procardia]	207773	CCB	CCB	1
24 HR Nifedipine 90 MG Extended Release Tablet [Procardia]	207774	CCB	CCB	1
Amlodipine 2.5 MG Oral Tablet [Norvasc]	212542	CCB	CCB	1
Amlodipine 5 MG Oral Tablet [Norvasc]	212549	CCB	CCB	1
Amlodipine 10 MG Oral Tablet [Norvasc]	212575	CCB	CCB	1
12 HR Nifedipine 10 MG Extended Release Tablet [Nivaten Retard]	226347	CCB	CCB	1
12 HR Nifedipine 20 MG Extended Release Tablet [Coroday MR]	226536	CCB	CCB	1
24 HR Diltiazem Hydrochloride 240 MG Extended Release Capsule [Angitil XL]	226539	CCB	CCB	1
24 HR Diltiazem Hydrochloride 300 MG Extended Release Capsule [Angitil XL]	226540	CCB	CCB	1
12 HR Nifedipine 20 MG Extended Release Tablet [Nifedipress MR 20]	226663	CCB	CCB	1
24 HR Diltiazem Hydrochloride 120 MG Extended Release Capsule [Zemtard XL]	226710	CCB	CCB	1
24 HR Diltiazem Hydrochloride 180 MG Extended Release Capsule [Zemtard XL]	226711	CCB	CCB	1
24 HR Diltiazem Hydrochloride 240 MG Extended Release Capsule [Zemtard XL]	226712	CCB	CCB	1
Verapamil hydrochloride 240 MG Extended Release Tablet [Ethimil MR]	226975	CCB	CCB	1
Verapamil hydrochloride 240 MG Extended Release Tablet [Cordilox MR]	227052	CCB	CCB	1
24 HR Nifedipine 30 MG Extended Release Oral Capsule	227058	CCB	CCB	1
24 HR Nifedipine 60 MG Extended Release Oral Capsule	227059	CCB	CCB	1
24 HR Nifedipine 30 MG Extended Release Capsule [Coracten XL]	227060	CCB	CCB	1
24 HR Nifedipine 60 MG Extended Release Capsule [Coracten XL]	227061	CCB	CCB	1
12 HR Diltiazem Hydrochloride 90 MG Extended Release Capsule [Optil SR]	227073	CCB	CCB	1
12 HR Diltiazem Hydrochloride 120 MG Extended Release Capsule [Optil SR]	227074	CCB	CCB	1
24 HR Diltiazem Hydrochloride 180 MG Extended Release Capsule [Optil SR]	227075	CCB	CCB	1
24 HR Diltiazem Hydrochloride 240 MG Extended Release Capsule [Optil XL]	227076	CCB	CCB	1
24 HR Diltiazem Hydrochloride 300 MG Extended Release Capsule [Optil XL]	227077	CCB	CCB	1
12 HR Nifedipine 20 MG Extended Release Tablet [Nivaten Retard]	227083	CCB	CCB	1
Verapamil hydrochloride 240 MG Extended Release Tablet [Vertab SR]	227110	CCB	CCB	1
12 HR Nifedipine 20 MG Extended Release Tablet [Nifopress Retard]	227119	CCB	CCB	1
24 HR Nifedipine 30 MG Extended Release Tablet [Slofedipine XL]	227121	CCB	CCB	1
24 HR Nifedipine 60 MG Extended Release Tablet [Slofedipine XL]	227122	CCB	CCB	1
24 HR Diltiazem Hydrochloride 120 MG Extended Release Capsule [Dilcardia XL]	227164	CCB	CCB	1
24 HR Diltiazem Hydrochloride 180 MG Extended Release Capsule [Dilcardia XL]	227165	CCB	CCB	1
24 HR Diltiazem Hydrochloride 240 MG Extended Release Capsule [Dilcardia XL]	227166	CCB	CCB	1
Magnesium Sulfate 0.8 MEQ/ML Injectable Solution	237443	CCB	CCB	1
Magnesium Sulfate 1 MEQ/ML Injectable Solution	237444	CCB	CCB	1
Magnesium Sulfate 0.64 MEQ/ML Injectable Solution	240575	CCB	CCB	1
12 HR Diltiazem 300 MG Extended Release Capsule	245227	CCB	CCB	1
12 HR Diltiazem 90 MG Extended Release Tablet	246260	CCB	CCB	1
12 HR Diltiazem 180 MG Extended Release Tablet	246261	CCB	CCB	1
Nifedipine 20 MG Extended Release Tablet	246262	CCB	CCB	1
12 HR Diltiazem 120 MG Extended Release Oral Tablet	246395	CCB	CCB	1
Gallopamil 50 MG Oral Tablet	246396	CCB	CCB	1
12 HR Diltiazem 240 MG Extended Release Tablet	246472	CCB	CCB	1
Nitrendipine 10 MG Oral Tablet	246473	CCB	CCB	1
Nifedipine 33 MG Oral Tablet	248631	CCB	CCB	1
12 HR Nifedipine 10 MG Extended Release Tablet	248708	CCB	CCB	1
Nitrendipine 20 MG Oral Tablet	249387	CCB	CCB	1
12 HR Nifedipine 20 MG Extended Release Capsule	249620	CCB	CCB	1
Nisoldipine 5 MG Oral Tablet	249717	CCB	CCB	1
Isradipine 5 MG Extended Release Capsule	249887	CCB	CCB	1
12 HR Nifedipine 10 MG Extended Release Capsule	250206	CCB	CCB	1
24 HR Nifedipine 40 MG Extended Release Tablet	250384	CCB	CCB	1
Nitrendipine 40 MG Oral Tablet	251867	CCB	CCB	1
Nifedipine 40 MG Extended Release Capsule	252192	CCB	CCB	1
Isradipine 2.5 MG Extended Release Oral Capsule	252211	CCB	CCB	1
Magnesium Sulfate 250 MG/ML Injectable Solution	252459	CCB	CCB	1
Amlodipine 10 MG Oral Tablet	308135	CCB	CCB	1
Amlodipine 2.5 MG Oral Tablet	308136	CCB	CCB	1
Isradipine 10 MG Extended Release Oral Tablet	311202	CCB	CCB	1
Isradipine 5 MG Extended Release Oral Tablet	311203	CCB	CCB	1
Magnesium Sulfate 2 MEQ/ML Injectable Solution	311437	CCB	CCB	1
24 HR Nisoldipine 10 MG Extended Release Oral Tablet	311983	CCB	CCB	1
24 HR Nisoldipine 20 MG Extended Release Oral Tablet	311984	CCB	CCB	1
24 HR Nisoldipine 30 MG Extended Release Oral Tablet	311985	CCB	CCB	1
Nisoldipine 40 MG Extended Release Oral Tablet	311986	CCB	CCB	1
Nifedipine 10 MG Oral Tablet	314132	CCB	CCB	1
Magnesium Sulfate 4 MEQ/ML Injectable Solution	317121	CCB	CCB	1
lercanidipine 20 MG Oral Tablet	349485	CCB	CCB	1
24 HR Nifedipine 60 MG Extended Release Tablet [Nifedical]	351438	CCB	CCB	1
Felodipine 5 MG Extended Release Tablet	358334	CCB	CCB	1
24 HR Nisoldipine 40 MG Extended Release Oral Tablet	360344	CCB	CCB	1
24 HR Nifedipine 30 MG Extended Release Tablet [Nifedical]	360394	CCB	CCB	1
Amlodipine Oral Tablet	370573	CCB	CCB	1
Isradipine Extended Release Tablet	370723	CCB	CCB	1
Isradipine Oral Capsule	370724	CCB	CCB	1
Diltiazem Oral Tablet	371856	CCB	CCB	1
Gallopamil Oral Tablet	372289	CCB	CCB	1
Isradipine Extended Release Capsule	372524	CCB	CCB	1
lacidipine Oral Tablet	372555	CCB	CCB	1
Magnesium Sulfate Injectable Solution	372696	CCB	CCB	1
Nicardipine Oral Capsule	373058	CCB	CCB	1
Nicardipine Extended Release Capsule	373059	CCB	CCB	1
Nicardipine Oral Tablet	373060	CCB	CCB	1
Nifedipine Oral Capsule	373067	CCB	CCB	1
Nifedipine Extended Release Capsule	373068	CCB	CCB	1
Nifedipine Oral Tablet	373069	CCB	CCB	1
Nifedipine Extended Release Tablet	373070	CCB	CCB	1
Nisoldipine Oral Tablet	373093	CCB	CCB	1
Nisoldipine Extended Release Tablet	373094	CCB	CCB	1
Nitrendipine Oral Tablet	373098	CCB	CCB	1
Verapamil Oral Tablet	374289	CCB	CCB	1
Verapamil Extended Release Tablet	374290	CCB	CCB	1
Nicardipine Injectable Solution	374411	CCB	CCB	1
Diltiazem Extended Release Capsule	374425	CCB	CCB	1
Diltiazem Extended Release Tablet	375031	CCB	CCB	1
Verapamil Extended Release Capsule	375337	CCB	CCB	1
Isradipine Oral Tablet	376248	CCB	CCB	1
Diltiazem Injectable Solution	376886	CCB	CCB	1
lercanidipine Oral Tablet	378649	CCB	CCB	1
Verapamil Oral Solution	379252	CCB	CCB	1
Nifedipine 60 MG Oral Tablet	391901	CCB	CCB	1
Nifedipine 30 MG Oral Tablet	391980	CCB	CCB	1
Verapamil 180 MG Oral Tablet	392165	CCB	CCB	1
Diltiazem Oral Capsule	393149	CCB	CCB	1
Verapamil Oral Capsule	393163	CCB	CCB	1
24 HR Felodipine 10 MG Extended Release Oral Tablet	402695	CCB	CCB	1
24 HR Felodipine 5 MG Extended Release Oral Tablet	402696	CCB	CCB	1
24 HR Felodipine 2.5 MG Extended Release Oral Tablet	402698	CCB	CCB	1
Amlodipine 5 MG / atorvastatin 80 MG Oral Tablet	404011	CCB	CCB	1
Amlodipine 10 MG / atorvastatin 80 MG Oral Tablet	404013	CCB	CCB	1
Amlodipine / atorvastatin Oral Tablet	405788	CCB	CCB	1
Amlodipine 5 MG Oral Capsule	410587	CCB	CCB	1
24 HR Isradipine 2.5 MG Extended Release Oral Capsule	411765	CCB	CCB	1
24 HR Isradipine 5 MG Extended Release Oral Capsule	411766	CCB	CCB	1
nilvadipine 8 MG Extended Release Oral Capsule	412047	CCB	CCB	1
nilvadipine 16 MG Extended Release Oral Capsule	412048	CCB	CCB	1
24 HR Verapamil 160 MG Extended Release Oral Capsule	412163	CCB	CCB	1
24 HR Verapamil 80 MG Extended Release Oral Capsule	412164	CCB	CCB	1
24 HR nilvadipine 8 MG Extended Release Oral Capsule	412181	CCB	CCB	1
24 HR nilvadipine 16 MG Extended Release Capsule	412182	CCB	CCB	1
Magnesium Sulfate 1.2 MEQ/ML Injectable Solution	412510	CCB	CCB	1
Magnesium Sulfate 0.96 MEQ/ML Injectable Solution	412511	CCB	CCB	1
Magnesium Sulfate 320 MG/ML Injectable Solution	412512	CCB	CCB	1
Nifedipine 0.1 MG/ML Injectable Solution	415900	CCB	CCB	1
Nitrendipine 5 MG/ML Oral Solution	422272	CCB	CCB	1
manidipine 10 MG Oral Tablet	429051	CCB	CCB	1
manidipine 20 MG Oral Tablet	429052	CCB	CCB	1
Gallopamil 100 MG Extended Release Oral Tablet	431606	CCB	CCB	1
Nifedipine 50 MG Extended Release Tablet	431813	CCB	CCB	1
Gallopamil 25 MG Oral Tablet	432811	CCB	CCB	1
Nisoldipine 10 MG Oral Tablet	433467	CCB	CCB	1
24 HR Nifedipine 20 MG Extended Release Oral Tablet	433843	CCB	CCB	1
12 HR Nifedipine 20 MG Extended Release Tablet	434135	CCB	CCB	1
Nifedipine 10 MG Sublingual Tablet	434570	CCB	CCB	1
Amlodipine Oral Capsule	437439	CCB	CCB	1
Amlodipine 5 MG Extended Release Oral Capsule	437440	CCB	CCB	1
Amlodipine Extended Release Capsule	437441	CCB	CCB	1
Felodipine Extended Release Tablet	439558	CCB	CCB	1
Gallopamil Extended Release Tablet	439824	CCB	CCB	1
manidipine Oral Tablet	441152	CCB	CCB	1
Nifedipine Injectable Solution	446659	CCB	CCB	1
Nifedipine Sublingual Tablet	446660	CCB	CCB	1
nilvadipine Extended Release Capsule	446705	CCB	CCB	1
Nitrendipine Oral Solution	446757	CCB	CCB	1
Diltiazem Hydrochloride 120 MG Oral Tablet [Tiamate]	484953	CCB	CCB	1
Nifedipine 30 MG Extended Release Oral Tablet	491070	CCB	CCB	1
Nifedipine 60 MG Extended Release Oral Tablet	491078	CCB	CCB	1
Nifedipine 90 MG Extended Release Oral Tablet	491086	CCB	CCB	1
24 HR Nifedipine 60 MG Extended Release Tablet [Nifediac]	541603	CCB	CCB	1
lercanidipine 20 MG Oral Tablet [Lastolic]	542686	CCB	CCB	1
Nisoldipine 10 MG Extended Release Tablet	562154	CCB	CCB	1
Nisoldipine 20 MG Extended Release Tablet	562514	CCB	CCB	1
Nisoldipine 30 MG Extended Release Tablet	562515	CCB	CCB	1
24 HR Isradipine 10 MG Extended Release Tablet	562518	CCB	CCB	1
24 HR Isradipine 5 MG Extended Release Tablet	562520	CCB	CCB	1
24 HR Nisoldipine 20 MG Extended Release Tablet [Sular]	597921	CCB	CCB	1
24 HR Nisoldipine 30 MG Extended Release Tablet [Sular]	597922	CCB	CCB	1
24 HR Nisoldipine 40 MG Extended Release Tablet [Sular]	597923	CCB	CCB	1
Amlodipine 10 MG / atorvastatin 20 MG Oral Tablet	597967	CCB	CCB	1
Amlodipine 2.5 MG / atorvastatin 10 MG Oral Tablet	597971	CCB	CCB	1
Amlodipine 2.5 MG / atorvastatin 20 MG Oral Tablet	597974	CCB	CCB	1
Amlodipine 5 MG / atorvastatin 10 MG Oral Tablet	597977	CCB	CCB	1
Amlodipine 5 MG / atorvastatin 20 MG Oral Tablet	597980	CCB	CCB	1
Amlodipine 5 MG / atorvastatin 40 MG Oral Tablet	597984	CCB	CCB	1
Amlodipine 10 MG / atorvastatin 10 MG Oral Tablet	597987	CCB	CCB	1
Amlodipine 10 MG / atorvastatin 40 MG Oral Tablet	597990	CCB	CCB	1
Amlodipine 2.5 MG / atorvastatin 40 MG Oral Tablet	597993	CCB	CCB	1
24 HR Nifedipine 30 MG Extended Release Tablet [Adalat]	672916	CCB	CCB	1
24 HR Nifedipine 60 MG Extended Release Tablet [Adalat]	672917	CCB	CCB	1
24 HR Nifedipine 90 MG Extended Release Tablet [Adalat]	672918	CCB	CCB	1
24 HR Nifedipine 30 MG Extended Release Tablet [Afeditab CR]	672920	CCB	CCB	1
24 HR Nifedipine 60 MG Extended Release Tablet [Afeditab CR]	672921	CCB	CCB	1
24 HR Nisoldipine 10 MG Extended Release Tablet [Sular]	672922	CCB	CCB	1
Felodipine 10 MG Extended Release Oral Tablet	700745	CCB	CCB	1
Amlodipine 10 MG / atorvastatin 10 MG Oral Tablet [Caduet 10/10]	750199	CCB	CCB	1
Amlodipine 10 MG / atorvastatin 20 MG Oral Tablet [Caduet 10/20]	750203	CCB	CCB	1
Amlodipine 10 MG / atorvastatin 40 MG Oral Tablet [Caduet 10/40]	750207	CCB	CCB	1
Amlodipine 10 MG / atorvastatin 80 MG Oral Tablet [Caduet 10/80]	750211	CCB	CCB	1
Amlodipine 2.5 MG / atorvastatin 40 MG Oral Tablet [Caduet 2.5/40]	750215	CCB	CCB	1
Amlodipine 2.5 MG / atorvastatin 20 MG Oral Tablet [Caduet 2.5/20]	750219	CCB	CCB	1
Amlodipine 2.5 MG / atorvastatin 10 MG Oral Tablet [Caduet 2.5/10]	750223	CCB	CCB	1
Amlodipine 5 MG / atorvastatin 10 MG Oral Tablet [Caduet 5/10]	750227	CCB	CCB	1
Amlodipine 5 MG / atorvastatin 20 MG Oral Tablet [Caduet 5/20]	750231	CCB	CCB	1
Amlodipine 5 MG / atorvastatin 40 MG Oral Tablet [Caduet 5/40]	750235	CCB	CCB	1
Amlodipine 5 MG / atorvastatin 80 MG Oral Tablet [Caduet 5/80]	750239	CCB	CCB	1
Amlodipine Disintegrating Tablet	757673	CCB	CCB	1
Amlodipine 10 MG Disintegrating Tablet	757674	CCB	CCB	1
Amlodipine 2.5 MG Disintegrating Tablet	757675	CCB	CCB	1
Amlodipine 5 MG Disintegrating Tablet	757676	CCB	CCB	1
Diltiazem Prefilled Syringe	762947	CCB	CCB	1
Nisoldipine 8.5 MG Extended Release Oral Tablet	763497	CCB	CCB	1
Nisoldipine 8.5 MG Extended Release Tablet [Sular]	763499	CCB	CCB	1
24 HR Nisoldipine 17 MG Extended Release Oral Tablet	763519	CCB	CCB	1
24 HR Nisoldipine 17 MG Extended Release Tablet [Sular]	763521	CCB	CCB	1
24 HR Nisoldipine 25.5 MG Extended Release Oral Tablet	763574	CCB	CCB	1
24 HR Nisoldipine 25.5 MG Extended Release Tablet [Sular]	763576	CCB	CCB	1
24 HR Nisoldipine 34 MG Extended Release Oral Tablet	763589	CCB	CCB	1
24 HR Nisoldipine 34 MG Extended Release Tablet [Sular]	763591	CCB	CCB	1
24 HR Nisoldipine 8.5 MG Extended Release Oral Tablet	790489	CCB	CCB	1
24 HR Nisoldipine 8.5 MG Extended Release Tablet [Sular]	790840	CCB	CCB	1
clevidipine Injectable Suspension	804537	CCB	CCB	1
Magnesium Sulfate 0.325 MEQ/ML Injectable Solution	829359	CCB	CCB	1
Magnesium Sulfate 4 MEQ/ML Injectable Solution [Sulfamag]	829636	CCB	CCB	1
Magnesium Sulfate 0.65 MEQ/ML Injectable Solution	829734	CCB	CCB	1
Magnesium Sulfate 1.63 MEQ/ML Injectable Solution	829738	CCB	CCB	1
Magnesium Sulfate 0.163 MEQ/ML Injectable Solution	829747	CCB	CCB	1
Magnesium Sulfate 0.975 MEQ/ML Injectable Solution	829751	CCB	CCB	1
Magnesium Sulfate 0.0813 MEQ/ML Injectable Solution	829757	CCB	CCB	1
24 HR Diltiazem Hydrochloride 360 MG Extended Release Capsule	830795	CCB	CCB	1
24 HR Diltiazem Hydrochloride 360 MG Extended Release Capsule [Cardizem]	830798	CCB	CCB	1
24 HR Diltiazem Hydrochloride 300 MG Extended Release Capsule	830801	CCB	CCB	1
24 HR Diltiazem Hydrochloride 300 MG Extended Release Capsule [Cardizem]	830803	CCB	CCB	1
24 HR Diltiazem Hydrochloride 240 MG Extended Release Capsule	830837	CCB	CCB	1
24 HR Diltiazem Hydrochloride 240 MG Extended Release Capsule [Cardizem]	830839	CCB	CCB	1
24 HR Diltiazem Hydrochloride 180 MG Extended Release Capsule	830845	CCB	CCB	1
24 HR Diltiazem Hydrochloride 180 MG Extended Release Capsule [Cardizem]	830847	CCB	CCB	1
24 HR Diltiazem Hydrochloride 120 MG Extended Release Capsule	830861	CCB	CCB	1
24 HR Diltiazem Hydrochloride 120 MG Extended Release Capsule [Cardizem]	830863	CCB	CCB	1
12 HR Diltiazem Hydrochloride 60 MG Extended Release Capsule	830865	CCB	CCB	1
12 HR Diltiazem Hydrochloride 60 MG Extended Release Capsule [Cardizem]	830867	CCB	CCB	1
12 HR Diltiazem Hydrochloride 90 MG Extended Release Capsule	830869	CCB	CCB	1
12 HR Diltiazem Hydrochloride 90 MG Extended Release Capsule [Cardizem]	830871	CCB	CCB	1
12 HR Diltiazem Hydrochloride 120 MG Extended Release Capsule	830872	CCB	CCB	1
12 HR Diltiazem Hydrochloride 120 MG Extended Release Capsule [Cardizem]	830873	CCB	CCB	1
24 HR Diltiazem Hydrochloride 120 MG Extended Release Tablet	830874	CCB	CCB	1
24 HR Diltiazem Hydrochloride 120 MG Extended Release Tablet [Cardizem]	830876	CCB	CCB	1
24 HR Diltiazem Hydrochloride 180 MG Extended Release Tablet	830877	CCB	CCB	1
24 HR Diltiazem Hydrochloride 180 MG Extended Release Tablet [Cardizem]	830878	CCB	CCB	1
24 HR Diltiazem Hydrochloride 240 MG Extended Release Tablet	830879	CCB	CCB	1
24 HR Diltiazem Hydrochloride 240 MG Extended Release Tablet [Cardizem]	830880	CCB	CCB	1
24 HR Diltiazem Hydrochloride 300 MG Extended Release Tablet	830882	CCB	CCB	1
24 HR Diltiazem Hydrochloride 300 MG Extended Release Tablet [Cardizem]	830883	CCB	CCB	1
24 HR Diltiazem Hydrochloride 360 MG Extended Release Tablet	830897	CCB	CCB	1
24 HR Diltiazem Hydrochloride 360 MG Extended Release Tablet [Cardizem]	830898	CCB	CCB	1
24 HR Diltiazem Hydrochloride 420 MG Extended Release Tablet	830900	CCB	CCB	1
24 HR Diltiazem Hydrochloride 420 MG Extended Release Tablet [Cardizem]	830902	CCB	CCB	1
Diltiazem Hydrochloride 60 MG Extended Release Capsule	830922	CCB	CCB	1
Diltiazem Hydrochloride 60 MG Extended Release Tablet	830979	CCB	CCB	1
Diltiazem Hydrochloride 60 MG Oral Capsule	831012	CCB	CCB	1
Diltiazem Hydrochloride 90 MG Extended Release Tablet	831021	CCB	CCB	1
Diltiazem Hydrochloride 90 MG Extended Release Capsule	831022	CCB	CCB	1
Diltiazem Hydrochloride 120 MG Oral Tablet	831054	CCB	CCB	1
Diltiazem Hydrochloride 120 MG Oral Tablet [Cardizem]	831055	CCB	CCB	1
Diltiazem Hydrochloride 90 MG Oral Tablet	831102	CCB	CCB	1
Diltiazem Hydrochloride 60 MG Oral Tablet	831103	CCB	CCB	1
Diltiazem Hydrochloride 120 MG Extended Release Tablet	831117	CCB	CCB	1
Diltiazem Hydrochloride 120 MG Extended Release Tablet [Tiamate]	831119	CCB	CCB	1
Diltiazem Hydrochloride 90 MG Oral Tablet [Cardizem]	831137	CCB	CCB	1
Diltiazem Hydrochloride 120 MG Extended Release Capsule	831150	CCB	CCB	1
Diltiazem Hydrochloride 120 MG Extended Release Capsule [Diltzac]	831172	CCB	CCB	1
24 HR Diltiazem Hydrochloride 120 MG Extended Release Capsule [Tiazac]	831193	CCB	CCB	1
24 HR Diltiazem Hydrochloride 120 MG Extended Release Capsule [Taztia]	831196	CCB	CCB	1
24 HR Diltiazem Hydrochloride 120 MG Extended Release Capsule [Diltia]	831209	CCB	CCB	1
24 HR Diltiazem Hydrochloride 120 MG Extended Release Capsule [Dilt]	831215	CCB	CCB	1
24 HR Diltiazem Hydrochloride 120 MG Extended Release Capsule [Dilacor]	831224	CCB	CCB	1
24 HR Diltiazem Hydrochloride 120 MG Extended Release Capsule [Cartia]	831226	CCB	CCB	1
Diltiazem Hydrochloride 180 MG Oral Tablet	831229	CCB	CCB	1
Diltiazem Hydrochloride 180 MG Extended Release Tablet	831230	CCB	CCB	1
Diltiazem Hydrochloride 180 MG Extended Release Tablet [Tiamate]	831232	CCB	CCB	1
Diltiazem Hydrochloride 180 MG Extended Release Capsule	831233	CCB	CCB	1
Diltiazem Hydrochloride 180 MG Extended Release Capsule [Diltzac]	831240	CCB	CCB	1
Diltiazem Hydrochloride 180 MG Extended Release Capsule [Cartia]	831242	CCB	CCB	1
24 HR Diltiazem Hydrochloride 180 MG Extended Release Capsule [Tiazac]	831244	CCB	CCB	1
24 HR Diltiazem Hydrochloride 180 MG Extended Release Capsule [Taztia]	831248	CCB	CCB	1
24 HR Diltiazem Hydrochloride 180 MG Extended Release Capsule [Diltia]	831250	CCB	CCB	1
24 HR Diltiazem Hydrochloride 180 MG Extended Release Capsule [Dilt]	831252	CCB	CCB	1
24 HR Diltiazem Hydrochloride 180 MG Extended Release Capsule [Dilacor]	831254	CCB	CCB	1
24 HR Diltiazem Hydrochloride 180 MG Extended Release Capsule [Cartia]	831255	CCB	CCB	1
Diltiazem Hydrochloride 240 MG Extended Release Tablet	831271	CCB	CCB	1
Diltiazem Hydrochloride 240 MG Extended Release Tablet [Tiamate]	831273	CCB	CCB	1
Diltiazem Hydrochloride 240 MG Extended Release Capsule	831274	CCB	CCB	1
Diltiazem Hydrochloride 240 MG Extended Release Capsule [Diltzac]	831282	CCB	CCB	1
24 HR Diltiazem Hydrochloride 240 MG Extended Release Capsule [Dilt]	831285	CCB	CCB	1
Diltiazem Hydrochloride 240 MG Extended Release Capsule [Cartia]	831288	CCB	CCB	1
24 HR Diltiazem Hydrochloride 240 MG Extended Release Capsule [Tiazac]	831296	CCB	CCB	1
24 HR Diltiazem Hydrochloride 240 MG Extended Release Capsule [Taztia]	831300	CCB	CCB	1
24 HR Diltiazem Hydrochloride 240 MG Extended Release Capsule [Diltia]	831302	CCB	CCB	1
24 HR Diltiazem Hydrochloride 240 MG Extended Release Capsule [Dilacor]	831305	CCB	CCB	1
24 HR Diltiazem Hydrochloride 240 MG Extended Release Capsule [Cartia]	831309	CCB	CCB	1
Diltiazem Hydrochloride 300 MG Extended Release Tablet	831312	CCB	CCB	1
Diltiazem Hydrochloride 300 MG Extended Release Capsule	831313	CCB	CCB	1
Diltiazem Hydrochloride 300 MG Extended Release Capsule [Diltzac]	831319	CCB	CCB	1
Diltiazem Hydrochloride 300 MG Extended Release Capsule [Cartia]	831321	CCB	CCB	1
24 HR Diltiazem Hydrochloride 300 MG Extended Release Capsule [Tiazac]	831323	CCB	CCB	1
24 HR Diltiazem Hydrochloride 300 MG Extended Release Capsule [Taztia]	831325	CCB	CCB	1
24 HR Diltiazem Hydrochloride 300 MG Extended Release Capsule [Dilt]	831337	CCB	CCB	1
24 HR Diltiazem Hydrochloride 300 MG Extended Release Capsule [Cartia]	831338	CCB	CCB	1
Diltiazem Hydrochloride 360 MG Extended Release Capsule	831339	CCB	CCB	1
Diltiazem Hydrochloride 360 MG Extended Release Capsule [Diltzac]	831345	CCB	CCB	1
24 HR Diltiazem Hydrochloride 360 MG Extended Release Capsule [Tiazac]	831347	CCB	CCB	1
24 HR Diltiazem Hydrochloride 360 MG Extended Release Capsule [Taztia]	831349	CCB	CCB	1
Diltiazem Hydrochloride 420 MG Extended Release Tablet	831350	CCB	CCB	1
Diltiazem Hydrochloride 420 MG Extended Release Capsule	831351	CCB	CCB	1
24 HR Diltiazem Hydrochloride 420 MG Extended Release Capsule	831359	CCB	CCB	1
24 HR Diltiazem Hydrochloride 420 MG Extended Release Capsule [Tiazac]	831360	CCB	CCB	1
5 ML Diltiazem Hydrochloride 5 MG/ML Prefilled Syringe	833195	CCB	CCB	1
5 ML Diltiazem Hydrochloride 5 MG/ML Prefilled Syringe [Cardizem]	833197	CCB	CCB	1
Diltiazem Hydrochloride 1 MG/ML Injectable Solution	833199	CCB	CCB	1
Diltiazem Hydrochloride 1 MG/ML Injectable Solution [Cardizem]	833201	CCB	CCB	1
Diltiazem Hydrochloride 30 MG Oral Tablet	833217	CCB	CCB	1
Diltiazem Hydrochloride 30 MG Oral Tablet [Cardizem]	833219	CCB	CCB	1
Diltiazem Hydrochloride 5 MG/ML Injectable Solution	833222	CCB	CCB	1
Diltiazem Hydrochloride 5 MG/ML Injectable Solution [Cardizem]	833223	CCB	CCB	1
24 HR Diltiazem Hydrochloride 120 MG Extended Release Tablet [Tiamate]	833694	CCB	CCB	1
24 HR Diltiazem Hydrochloride 180 MG Extended Release Tablet [Tiamate]	833695	CCB	CCB	1
24 HR Diltiazem Hydrochloride 240 MG Extended Release Tablet [Tiamate]	833696	CCB	CCB	1
24 HR Diltiazem Hydrochloride 180 MG Extended Release Capsule [Diltzac]	833703	CCB	CCB	1
24 HR Diltiazem Hydrochloride 240 MG Extended Release Capsule [Diltzac]	833704	CCB	CCB	1
24 HR Diltiazem Hydrochloride 300 MG Extended Release Capsule [Diltzac]	833705	CCB	CCB	1
24 HR Diltiazem Hydrochloride 360 MG Extended Release Capsule [Diltzac]	833706	CCB	CCB	1
12 HR Diltiazem Hydrochloride 60 MG Extended Release Oral Tablet	833707	CCB	CCB	1
12 HR Diltiazem Hydrochloride 90 MG Extended Release Oral Tablet	833708	CCB	CCB	1
24 HR Diltiazem Hydrochloride 200 MG Extended Release Oral Capsule	833716	CCB	CCB	1
Diltiazem Hydrochloride 60 MG Oral Tablet [Cardizem]	834393	CCB	CCB	1
Nifedipine 20 MG Extended Release Tablet [Cardilate MR]	844410	CCB	CCB	1
Verapamil hydrochloride 120 MG Extended Release Capsule [Univer]	844411	CCB	CCB	1
Verapamil hydrochloride 240 MG Extended Release Capsule [Univer]	844412	CCB	CCB	1
Verapamil hydrochloride 180 MG Extended Release Capsule [Univer]	844413	CCB	CCB	1
Diltiazem 120 MG Extended Release Tablet [Tildiem Retard]	844415	CCB	CCB	1
Nifedipine 20 MG Extended Release Tablet [Angiopine MR]	844416	CCB	CCB	1
Felodipine 5 MG Extended Release Tablet [Plendil]	844417	CCB	CCB	1
Felodipine 10 MG Extended Release Tablet [Plendil]	844418	CCB	CCB	1
Nifedipine 20 MG Extended Release Tablet [Nifelease]	844419	CCB	CCB	1
Nifedipine 20 MG Extended Release Tablet [Hypolar Retard 20]	844420	CCB	CCB	1
Nifedipine 20 MG Extended Release Tablet [Adipine MR 20]	844421	CCB	CCB	1
Diltiazem 90 MG Extended Release Tablet [Calcicard CR]	844422	CCB	CCB	1
Diltiazem 120 MG Extended Release Tablet [Calcicard CR]	844423	CCB	CCB	1
Nifedipine 10 MG Extended Release Tablet [Adipine MR 10]	844424	CCB	CCB	1
Diltiazem Hydrochloride 200 MG Extended Release Capsule [Tildiem LA]	844425	CCB	CCB	1
Nifedipine 30 MG Extended Release Tablet [Unipine XL]	844428	CCB	CCB	1
Nifedipine 20 MG Extended Release Tablet [Nimodrel MR 20]	844429	CCB	CCB	1
Nifedipine 10 MG Extended Release Tablet [Nimodrel MR 10]	844430	CCB	CCB	1
Nifedipine 40 MG Extended Release Tablet [Angiopine 40 LA]	844431	CCB	CCB	1
Diltiazem 90 MG Extended Release Tablet [Angiozem CR]	844432	CCB	CCB	1
Diltiazem 120 MG Extended Release Tablet [Angiozem CR]	844433	CCB	CCB	1
Nifedipine 10 MG Extended Release Tablet [Cardilate MR]	844434	CCB	CCB	1
Nifedipine 10 MG Extended Release Tablet [Tensipine MR 10]	844435	CCB	CCB	1
Nifedipine 20 MG Extended Release Tablet [Tensipine MR 20]	844436	CCB	CCB	1
Felodipine 2.5 MG Extended Release Tablet [Plendil]	844437	CCB	CCB	1
Nifedipine 40 MG Extended Release Tablet [Fortipine LA40]	844438	CCB	CCB	1
Nifedipine 20 MG Extended Release Tablet [Adalat LA]	844439	CCB	CCB	1
Nifedipine 20 MG Extended Release Tablet [Nifedotard 20MR]	844440	CCB	CCB	1
Nifedipine 20 MG Extended Release Tablet [Slofedipine]	844441	CCB	CCB	1
Nifedipine 10 MG Extended Release Tablet [Angiopine MR]	844442	CCB	CCB	1
Nifedipine 10 MG Extended Release Tablet [Genalat Retard]	844443	CCB	CCB	1
Nifedipine 20 MG Extended Release Tablet [Genalat Retard]	844444	CCB	CCB	1
Nifedipine 10 MG Extended Release Tablet [Nifedipress MR 10]	844450	CCB	CCB	1
Diltiazem 90 MG Extended Release Tablet [Tildiem Retard]	844454	CCB	CCB	1
Nifedipine 20 MG Extended Release Tablet [Adalat Retard 20]	844455	CCB	CCB	1
Nifedipine 20 MG Extended Release Tablet [Nifensar XL]	844456	CCB	CCB	1
Nifedipine 20 MG Extended Release Tablet [Adalate LP]	844457	CCB	CCB	1
Nifedipine 20 MG Extended Release Tablet [Adalat AR]	844458	CCB	CCB	1
Nifedipine 10 MG Extended Release Tablet [Adalat Retard 10]	844459	CCB	CCB	1
Nifedipine 20 MG Extended Release Capsule [Coracten]	844460	CCB	CCB	1
Nifedipine 60 MG Extended Release Tablet [Adalat LA]	844461	CCB	CCB	1
Nifedipine 10 MG Extended Release Capsule [Coracten]	844462	CCB	CCB	1
Nifedipine 30 MG Extended Release Tablet [Procardia]	844584	CCB	CCB	1
Nifedipine 60 MG Extended Release Tablet [Procardia]	844585	CCB	CCB	1
Nifedipine 90 MG Extended Release Tablet [Procardia]	844586	CCB	CCB	1
Nifedipine 10 MG Extended Release Tablet [Nivaten Retard]	844721	CCB	CCB	1
Nifedipine 20 MG Extended Release Tablet [Coroday MR]	844722	CCB	CCB	1
Nifedipine 20 MG Extended Release Tablet [Nifedipress MR 20]	844723	CCB	CCB	1
Nifedipine 30 MG Extended Release Capsule	844724	CCB	CCB	1
Nifedipine 60 MG Extended Release Capsule	844725	CCB	CCB	1
Nifedipine 30 MG Extended Release Capsule [Coracten XL]	844726	CCB	CCB	1
Nifedipine 60 MG Extended Release Capsule [Coracten XL]	844727	CCB	CCB	1
Nifedipine 20 MG Extended Release Tablet [Nivaten Retard]	844728	CCB	CCB	1
Nifedipine 20 MG Extended Release Tablet [Nifopress Retard]	844729	CCB	CCB	1
Nifedipine 30 MG Extended Release Tablet [Slofedipine XL]	844730	CCB	CCB	1
Nifedipine 60 MG Extended Release Tablet [Slofedipine XL]	844731	CCB	CCB	1
Diltiazem 240 MG Extended Release Capsule	844733	CCB	CCB	1
Diltiazem 300 MG Extended Release Capsule	844734	CCB	CCB	1
Diltiazem 90 MG Extended Release Tablet	844735	CCB	CCB	1
Diltiazem 180 MG Extended Release Tablet	844736	CCB	CCB	1
Diltiazem 120 MG Extended Release Tablet	844737	CCB	CCB	1
Diltiazem 240 MG Extended Release Tablet	844738	CCB	CCB	1
Nifedipine 10 MG Extended Release Tablet	844741	CCB	CCB	1
Nifedipine 20 MG Extended Release Capsule	844745	CCB	CCB	1
Nifedipine 10 MG Extended Release Capsule	844748	CCB	CCB	1
Nifedipine 40 MG Extended Release Tablet	844750	CCB	CCB	1
Nifedipine 60 MG Extended Release Tablet [Nifedical]	844830	CCB	CCB	1
Nifedipine 30 MG Extended Release Tablet [Nifedical]	844846	CCB	CCB	1
Diltiazem 100 MG Extended Release Capsule	844872	CCB	CCB	1
Verapamil 80 MG Extended Release Capsule	844878	CCB	CCB	1
Nifedipine 60 MG Extended Release Tablet [Nifediac]	844923	CCB	CCB	1
Nisoldipine 20 MG Extended Release Tablet [Sular]	844942	CCB	CCB	1
Nisoldipine 30 MG Extended Release Tablet [Sular]	844943	CCB	CCB	1
Nisoldipine 40 MG Extended Release Tablet [Sular]	844944	CCB	CCB	1
Nifedipine 30 MG Extended Release Tablet [Adalat]	845004	CCB	CCB	1
Nifedipine 60 MG Extended Release Tablet [Adalat]	845005	CCB	CCB	1
Nifedipine 90 MG Extended Release Tablet [Adalat]	845006	CCB	CCB	1
Nifedipine 30 MG Extended Release Tablet [Afeditab CR]	845007	CCB	CCB	1
Nifedipine 60 MG Extended Release Tablet [Afeditab CR]	845008	CCB	CCB	1
Nisoldipine 10 MG Extended Release Tablet [Sular]	845009	CCB	CCB	1
Nisoldipine 17 MG Extended Release Tablet	845095	CCB	CCB	1
Nisoldipine 17 MG Extended Release Tablet [Sular]	845096	CCB	CCB	1
Nisoldipine 25.5 MG Extended Release Tablet	845097	CCB	CCB	1
Nisoldipine 25.5 MG Extended Release Tablet [Sular]	845098	CCB	CCB	1
Nisoldipine 34 MG Extended Release Tablet	845101	CCB	CCB	1
Nisoldipine 34 MG Extended Release Tablet [Sular]	845102	CCB	CCB	1
Diltiazem Hydrochloride 360 MG Extended Release Capsule [Cardizem]	845172	CCB	CCB	1
Diltiazem Hydrochloride 300 MG Extended Release Capsule [Cardizem]	845173	CCB	CCB	1
Diltiazem Hydrochloride 240 MG Extended Release Capsule [Cardizem]	845174	CCB	CCB	1
Diltiazem Hydrochloride 180 MG Extended Release Capsule [Cardizem]	845175	CCB	CCB	1
Diltiazem Hydrochloride 120 MG Extended Release Capsule [Cardizem]	845176	CCB	CCB	1
Diltiazem Hydrochloride 60 MG Extended Release Capsule [Cardizem]	845177	CCB	CCB	1
Diltiazem Hydrochloride 90 MG Extended Release Capsule [Cardizem]	845178	CCB	CCB	1
Diltiazem Hydrochloride 120 MG Extended Release Tablet [Cardizem]	845180	CCB	CCB	1
Diltiazem Hydrochloride 180 MG Extended Release Tablet [Cardizem]	845181	CCB	CCB	1
Diltiazem Hydrochloride 240 MG Extended Release Tablet [Cardizem]	845182	CCB	CCB	1
Diltiazem Hydrochloride 300 MG Extended Release Tablet [Cardizem]	845183	CCB	CCB	1
Diltiazem Hydrochloride 360 MG Extended Release Tablet	845184	CCB	CCB	1
Diltiazem Hydrochloride 360 MG Extended Release Tablet [Cardizem]	845185	CCB	CCB	1
Diltiazem Hydrochloride 420 MG Extended Release Tablet [Cardizem]	845186	CCB	CCB	1
Diltiazem Hydrochloride 120 MG Extended Release Capsule [Tiazac]	845187	CCB	CCB	1
Diltiazem Hydrochloride 120 MG Extended Release Capsule [Taztia]	845188	CCB	CCB	1
Diltiazem Hydrochloride 120 MG Extended Release Capsule [Diltia]	845189	CCB	CCB	1
Diltiazem Hydrochloride 120 MG Extended Release Capsule [Dilt]	845190	CCB	CCB	1
Diltiazem Hydrochloride 120 MG Extended Release Capsule [Dilacor]	845191	CCB	CCB	1
Diltiazem Hydrochloride 120 MG Extended Release Capsule [Cartia]	845192	CCB	CCB	1
Diltiazem Hydrochloride 180 MG Extended Release Capsule [Tiazac]	845193	CCB	CCB	1
Diltiazem Hydrochloride 180 MG Extended Release Capsule [Taztia]	845194	CCB	CCB	1
Diltiazem Hydrochloride 180 MG Extended Release Capsule [Diltia]	845195	CCB	CCB	1
Diltiazem Hydrochloride 180 MG Extended Release Capsule [Dilt]	845196	CCB	CCB	1
Diltiazem Hydrochloride 180 MG Extended Release Capsule [Dilacor]	845197	CCB	CCB	1
Diltiazem Hydrochloride 240 MG Extended Release Capsule [Dilt]	845198	CCB	CCB	1
Diltiazem Hydrochloride 240 MG Extended Release Capsule [Tiazac]	845199	CCB	CCB	1
Diltiazem Hydrochloride 240 MG Extended Release Capsule [Taztia]	845200	CCB	CCB	1
Diltiazem Hydrochloride 240 MG Extended Release Capsule [Diltia]	845201	CCB	CCB	1
Diltiazem Hydrochloride 240 MG Extended Release Capsule [Dilacor]	845202	CCB	CCB	1
Diltiazem Hydrochloride 300 MG Extended Release Capsule [Tiazac]	845203	CCB	CCB	1
Diltiazem Hydrochloride 300 MG Extended Release Capsule [Taztia]	845204	CCB	CCB	1
Diltiazem Hydrochloride 300 MG Extended Release Capsule [Dilt]	845205	CCB	CCB	1
Diltiazem Hydrochloride 360 MG Extended Release Capsule [Tiazac]	845206	CCB	CCB	1
Diltiazem Hydrochloride 360 MG Extended Release Capsule [Taztia]	845207	CCB	CCB	1
Diltiazem Hydrochloride 420 MG Extended Release Capsule [Tiazac]	845208	CCB	CCB	1
Diltiazem Hydrochloride 200 MG Extended Release Capsule	845214	CCB	CCB	1
Diltiazem Hydrochloride 300 MG Extended Release Capsule [Adizem-XL]	845223	CCB	CCB	1
Diltiazem Hydrochloride 90 MG Extended Release Capsule [Dilzem SR]	845224	CCB	CCB	1
Diltiazem Hydrochloride 120 MG Extended Release Capsule [Dilzem SR]	845225	CCB	CCB	1
Diltiazem Hydrochloride 60 MG Extended Release Capsule [Dilzem SR]	845226	CCB	CCB	1
Diltiazem Hydrochloride 120 MG Extended Release Capsule [Slozem]	845227	CCB	CCB	1
Diltiazem Hydrochloride 180 MG Extended Release Capsule [Slozem]	845228	CCB	CCB	1
Diltiazem Hydrochloride 240 MG Extended Release Capsule [Slozem]	845229	CCB	CCB	1
Diltiazem Hydrochloride 120 MG Extended Release Capsule [Angitil SR]	845230	CCB	CCB	1
Diltiazem Hydrochloride 90 MG Extended Release Capsule [Angitil SR]	845231	CCB	CCB	1
Diltiazem Hydrochloride 180 MG Extended Release Capsule [Angitil SR]	845232	CCB	CCB	1
Diltiazem Hydrochloride 300 MG Extended Release Capsule [Zemtard XL]	845233	CCB	CCB	1
Diltiazem Hydrochloride 120 MG Extended Release Capsule [Viazem XL]	845234	CCB	CCB	1
Diltiazem Hydrochloride 180 MG Extended Release Capsule [Viazem XL]	845235	CCB	CCB	1
Diltiazem Hydrochloride 240 MG Extended Release Capsule [Viazem XL]	845236	CCB	CCB	1
Diltiazem Hydrochloride 300 MG Extended Release Capsule [Viazem XL]	845237	CCB	CCB	1
Diltiazem Hydrochloride 360 MG Extended Release Capsule [Viazem XL]	845238	CCB	CCB	1
Diltiazem Hydrochloride 90 MG Extended Release Capsule [Dilcardia SR]	845239	CCB	CCB	1
Diltiazem Hydrochloride 120 MG Extended Release Capsule [Dilcardia SR]	845240	CCB	CCB	1
Diltiazem Hydrochloride 60 MG Extended Release Capsule [Dilcardia SR]	845241	CCB	CCB	1
Diltiazem Hydrochloride 300 MG Extended Release Capsule [Tildiem LA]	845242	CCB	CCB	1
Diltiazem Hydrochloride 240 MG Extended Release Capsule [Adizem-XL]	845244	CCB	CCB	1
Diltiazem Hydrochloride 240 MG Extended Release Capsule [Dilzem XL]	845245	CCB	CCB	1
Diltiazem Hydrochloride 120 MG Extended Release Capsule [Adizem-XL]	845246	CCB	CCB	1
Diltiazem Hydrochloride 120 MG Extended Release Capsule [Dilzem XL]	845247	CCB	CCB	1
Diltiazem Hydrochloride 180 MG Extended Release Capsule [Adizem-XL]	845249	CCB	CCB	1
Diltiazem Hydrochloride 180 MG Extended Release Capsule [Dilzem XL]	845250	CCB	CCB	1
Diltiazem Hydrochloride 240 MG Extended Release Capsule [Angitil XL]	845252	CCB	CCB	1
Diltiazem Hydrochloride 300 MG Extended Release Capsule [Angitil XL]	845253	CCB	CCB	1
Diltiazem Hydrochloride 120 MG Extended Release Capsule [Zemtard XL]	845254	CCB	CCB	1
Diltiazem Hydrochloride 180 MG Extended Release Capsule [Zemtard XL]	845255	CCB	CCB	1
Diltiazem Hydrochloride 240 MG Extended Release Capsule [Zemtard XL]	845256	CCB	CCB	1
Diltiazem Hydrochloride 90 MG Extended Release Capsule [Optil SR]	845257	CCB	CCB	1
Diltiazem Hydrochloride 120 MG Extended Release Capsule [Optil SR]	845258	CCB	CCB	1
Diltiazem Hydrochloride 180 MG Extended Release Capsule [Optil SR]	845259	CCB	CCB	1
Diltiazem Hydrochloride 240 MG Extended Release Capsule [Optil XL]	845260	CCB	CCB	1
Diltiazem Hydrochloride 300 MG Extended Release Capsule [Optil XL]	845261	CCB	CCB	1
Diltiazem Hydrochloride 120 MG Extended Release Capsule [Dilcardia XL]	845262	CCB	CCB	1
Diltiazem Hydrochloride 180 MG Extended Release Capsule [Dilcardia XL]	845263	CCB	CCB	1
Diltiazem Hydrochloride 240 MG Extended Release Capsule [Dilcardia XL]	845264	CCB	CCB	1
24 HR Diltiazem Hydrochloride 120 MG Extended Release Capsule [Diltzac]	848524	CCB	CCB	1
Diltiazem Malate 240 MG Oral Tablet	849860	CCB	CCB	1
12 HR Diltiazem Hydrochloride 240 MG Extended Release Capsule	849861	CCB	CCB	1
24 HR Diltiazem Hydrochloride 100 MG Extended Release Capsule	849868	CCB	CCB	1
Diltiazem Hydrochloride 100 MG Extended Release Capsule	849869	CCB	CCB	1
12 HR Nicardipine hydrochloride 45 MG Extended Release Capsule	858580	CCB	CCB	1
12 HR Nicardipine hydrochloride 45 MG Extended Release Capsule [Cardene]	858583	CCB	CCB	1
Nicardipine hydrochloride 45 MG Extended Release Capsule	858584	CCB	CCB	1
Nicardipine hydrochloride 45 MG Extended Release Capsule [Cardene]	858585	CCB	CCB	1
12 HR Nicardipine hydrochloride 30 MG Extended Release Capsule	858587	CCB	CCB	1
12 HR Nicardipine hydrochloride 30 MG Extended Release Capsule [Cardene]	858589	CCB	CCB	1
Nicardipine hydrochloride 30 MG Extended Release Capsule	858590	CCB	CCB	1
Nicardipine hydrochloride 30 MG Extended Release Capsule [Cardene]	858591	CCB	CCB	1
12 HR Nicardipine hydrochloride 60 MG Extended Release Capsule	858593	CCB	CCB	1
12 HR Nicardipine hydrochloride 60 MG Extended Release Capsule [Cardene]	858595	CCB	CCB	1
Nicardipine hydrochloride 60 MG Extended Release Capsule	858596	CCB	CCB	1
Nicardipine hydrochloride 60 MG Extended Release Capsule [Cardene]	858597	CCB	CCB	1
Nicardipine hydrochloride 0.1 MG/ML Injectable Solution	858599	CCB	CCB	1
Nicardipine hydrochloride 0.1 MG/ML Injectable Solution [Cardene]	858601	CCB	CCB	1
Nicardipine hydrochloride 0.2 MG/ML Injectable Solution	858603	CCB	CCB	1
Nicardipine hydrochloride 0.2 MG/ML Injectable Solution [Cardene]	858605	CCB	CCB	1
Nicardipine hydrochloride 2.5 MG/ML Injectable Solution	858607	CCB	CCB	1
Nicardipine hydrochloride 2.5 MG/ML Injectable Solution [Cardene]	858609	CCB	CCB	1
Nicardipine hydrochloride 20 MG Oral Capsule	858613	CCB	CCB	1
Nicardipine hydrochloride 20 MG Oral Capsule [Cardene]	858615	CCB	CCB	1
Nicardipine hydrochloride 30 MG Oral Capsule	858616	CCB	CCB	1
Nicardipine hydrochloride 30 MG Oral Capsule [Cardene]	858617	CCB	CCB	1
Nicardipine hydrochloride 20 MG Oral Tablet	858994	CCB	CCB	1
Nicardipine hydrochloride 10 MG Oral Tablet	858996	CCB	CCB	1
Nicardipine hydrochloride 1 MG/ML Injectable Solution	859000	CCB	CCB	1
12 HR Nicardipine hydrochloride 50 MG Extended Release Oral Capsule	859007	CCB	CCB	1
Nicardipine hydrochloride 50 MG Extended Release Oral Capsule	859008	CCB	CCB	1
Magnesium Sulfate 0.16 MEQ/ML Injectable Solution	866828	CCB	CCB	1
24 HR Nifedipine 30 MG Extended Release Tablet [Nifediac]	880433	CCB	CCB	1
Nifedipine 30 MG Extended Release Tablet [Nifediac]	880434	CCB	CCB	1
24 HR Nifedipine 90 MG Extended Release Tablet [Nifediac]	880437	CCB	CCB	1
Nifedipine 90 MG Extended Release Tablet [Nifediac]	880438	CCB	CCB	1
24 HR Isradipine 10 MG Extended Release Tablet [Dynacirc]	885733	CCB	CCB	1
Isradipine 10 MG Extended Release Tablet [Dynacirc]	885734	CCB	CCB	1
24 HR Isradipine 5 MG Extended Release Tablet [Dynacirc]	885735	CCB	CCB	1
Isradipine 5 MG Extended Release Tablet [Dynacirc]	885736	CCB	CCB	1
24 HR Verapamil hydrochloride 100 MG Extended Release Oral Capsule	897584	CCB	CCB	1
24 HR Verapamil hydrochloride 100 MG Extended Release Capsule [Verelan]	897586	CCB	CCB	1
Verapamil hydrochloride 100 MG Extended Release Oral Capsule	897587	CCB	CCB	1
Verapamil hydrochloride 100 MG Extended Release Capsule [Verelan]	897588	CCB	CCB	1
24 HR Verapamil hydrochloride 200 MG Extended Release Oral Capsule	897590	CCB	CCB	1
24 HR Verapamil hydrochloride 200 MG Extended Release Capsule [Verelan]	897592	CCB	CCB	1
Verapamil hydrochloride 200 MG Extended Release Oral Capsule	897593	CCB	CCB	1
Verapamil hydrochloride 200 MG Extended Release Capsule [Verelan]	897594	CCB	CCB	1
24 HR Verapamil hydrochloride 300 MG Extended Release Oral Capsule	897596	CCB	CCB	1
24 HR Verapamil hydrochloride 300 MG Extended Release Capsule [Verelan]	897598	CCB	CCB	1
Verapamil hydrochloride 300 MG Extended Release Oral Capsule	897599	CCB	CCB	1
Verapamil hydrochloride 300 MG Extended Release Capsule [Verelan]	897600	CCB	CCB	1
24 HR Verapamil hydrochloride 120 MG Extended Release Oral Capsule	897612	CCB	CCB	1
24 HR Verapamil hydrochloride 120 MG Extended Release Capsule [Verelan]	897614	CCB	CCB	1
Verapamil hydrochloride 120 MG Extended Release Oral Capsule	897615	CCB	CCB	1
Verapamil hydrochloride 120 MG Extended Release Capsule [Verelan]	897616	CCB	CCB	1
24 HR Verapamil hydrochloride 180 MG Extended Release Oral Capsule	897618	CCB	CCB	1
24 HR Verapamil hydrochloride 180 MG Extended Release Capsule [Verelan]	897620	CCB	CCB	1
Verapamil hydrochloride 180 MG Extended Release Oral Capsule	897621	CCB	CCB	1
Verapamil hydrochloride 180 MG Extended Release Capsule [Verelan]	897622	CCB	CCB	1
24 HR Verapamil hydrochloride 240 MG Extended Release Oral Capsule	897624	CCB	CCB	1
24 HR Verapamil hydrochloride 240 MG Extended Release Capsule [Verelan]	897626	CCB	CCB	1
Verapamil hydrochloride 240 MG Extended Release Oral Capsule	897627	CCB	CCB	1
Verapamil hydrochloride 240 MG Extended Release Capsule [Verelan]	897628	CCB	CCB	1
24 HR Verapamil hydrochloride 360 MG Extended Release Oral Capsule	897630	CCB	CCB	1
24 HR Verapamil hydrochloride 360 MG Extended Release Capsule [Verelan]	897632	CCB	CCB	1
Verapamil hydrochloride 360 MG Extended Release Oral Capsule	897633	CCB	CCB	1
Verapamil hydrochloride 360 MG Extended Release Capsule [Verelan]	897634	CCB	CCB	1
24 HR Verapamil hydrochloride 180 MG Extended Release Oral Tablet	897635	CCB	CCB	1
Verapamil hydrochloride 180 MG Extended Release Oral Tablet	897640	CCB	CCB	1
24 HR Verapamil hydrochloride 240 MG Extended Release Oral Tablet	897646	CCB	CCB	1
Verapamil hydrochloride 240 MG Extended Release Oral Tablet	897649	CCB	CCB	1
Verapamil hydrochloride 120 MG Extended Release Oral Tablet	897659	CCB	CCB	1
Verapamil hydrochloride 120 MG Extended Release Tablet [Calan]	897661	CCB	CCB	1
Verapamil hydrochloride 120 MG Oral Tablet	897666	CCB	CCB	1
Verapamil hydrochloride 120 MG Oral Tablet [Calan]	897667	CCB	CCB	1
Verapamil hydrochloride 180 MG Extended Release Tablet [Calan]	897676	CCB	CCB	1
Verapamil hydrochloride 240 MG Extended Release Tablet [Calan]	897680	CCB	CCB	1
Verapamil hydrochloride 80 MG Oral Tablet	897683	CCB	CCB	1
Verapamil hydrochloride 80 MG Oral Tablet [Calan]	897685	CCB	CCB	1
Verapamil hydrochloride 120 MG Extended Release Tablet [Isoptin]	897693	CCB	CCB	1
Verapamil hydrochloride 120 MG Oral Tablet [Isoptin]	897694	CCB	CCB	1
Verapamil hydrochloride 180 MG Extended Release Tablet [Isoptin]	897700	CCB	CCB	1
Verapamil hydrochloride 240 MG Extended Release Tablet [Isoptin]	897714	CCB	CCB	1
Verapamil hydrochloride 40 MG Extended Release Oral Tablet	897719	CCB	CCB	1
Verapamil hydrochloride 40 MG Extended Release Tablet [Isoptin]	897721	CCB	CCB	1
Verapamil hydrochloride 40 MG Oral Tablet	897722	CCB	CCB	1
Verapamil hydrochloride 40 MG Oral Tablet [Isoptin]	897723	CCB	CCB	1
Verapamil hydrochloride 80 MG Extended Release Oral Tablet	897726	CCB	CCB	1
Verapamil hydrochloride 80 MG Oral Tablet [Isoptin]	897735	CCB	CCB	1
Verapamil hydrochloride 40 MG Oral Tablet [Calan]	897743	CCB	CCB	1
Verapamil hydrochloride 180 MG Oral Capsule	898340	CCB	CCB	1
24 HR Verapamil hydrochloride 120 MG Extended Release Tablet	901434	CCB	CCB	1
24 HR Verapamil hydrochloride 120 MG Extended Release Tablet [Isoptin]	901435	CCB	CCB	1
Verapamil hydrochloride 160 MG Oral Tablet	901438	CCB	CCB	1
Verapamil hydrochloride 240 MG Oral Capsule	901444	CCB	CCB	1
Verapamil hydrochloride 240 MG Oral Tablet	901446	CCB	CCB	1
Verapamil hydrochloride 400 MG Extended Release Tablet	901448	CCB	CCB	1
Verapamil hydrochloride 8 MG/ML Oral Solution	901450	CCB	CCB	1
24 HR Verapamil hydrochloride 120 MG Extended Release Tablet [Calan]	901468	CCB	CCB	1
24 HR Verapamil hydrochloride 180 MG Extended Release Tablet [Covera]	901522	CCB	CCB	1
Verapamil hydrochloride 180 MG Extended Release Tablet [Covera]	901523	CCB	CCB	1
24 HR Verapamil hydrochloride 240 MG Extended Release Tablet [Covera]	901525	CCB	CCB	1
Verapamil hydrochloride 240 MG Extended Release Tablet [Covera]	901526	CCB	CCB	1
Clevidipine butyrate 0.5 MG/ML Injectable Suspension	977865	CCB	CCB	1
Clevidipine butyrate 0.5 MG/ML Injectable Suspension [Cleviprex]	977867	CCB	CCB	1
24 HR Diltiazem Hydrochloride 420 MG Extended Release Tablet [Matzim]	1091623	CCB	CCB	1
Diltiazem Hydrochloride 420 MG Extended Release Tablet [Matzim]	1091624	CCB	CCB	1
24 HR Diltiazem Hydrochloride 120 MG Extended Release Tablet [Matzim]	1091626	CCB	CCB	1
Diltiazem Hydrochloride 120 MG Extended Release Tablet [Matzim]	1091627	CCB	CCB	1
24 HR Diltiazem Hydrochloride 240 MG Extended Release Tablet [Matzim]	1091629	CCB	CCB	1
Diltiazem Hydrochloride 240 MG Extended Release Tablet [Matzim]	1091630	CCB	CCB	1
24 HR Diltiazem Hydrochloride 180 MG Extended Release Tablet [Matzim]	1091632	CCB	CCB	1
Diltiazem Hydrochloride 180 MG Extended Release Tablet [Matzim]	1091633	CCB	CCB	1
24 HR Diltiazem Hydrochloride 300 MG Extended Release Tablet [Matzim]	1091635	CCB	CCB	1
Diltiazem Hydrochloride 300 MG Extended Release Tablet [Matzim]	1091636	CCB	CCB	1
24 HR Diltiazem Hydrochloride 360 MG Extended Release Tablet [Matzim]	1091638	CCB	CCB	1
Diltiazem Hydrochloride 360 MG Extended Release Tablet [Matzim]	1091639	CCB	CCB	1
Magnesium Sulfate 0.24 MEQ/ML Injectable Solution	1236453	CCB	CCB	1
Magnesium Sulfate 0.488 MEQ/ML Injectable Solution	1236458	CCB	CCB	1
Magnesium Sulfate 0.417 MEQ/ML Injectable Solution	1313987	CCB	CCB	1
Diltiazem Hydrochloride 5 MG/ML Prefilled Syringe	1359734	CCB	CCB	1
Diltiazem Hydrochloride 5 MG/ML Prefilled Syringe [Cardizem]	1359797	CCB	CCB	1
Nifedipine	7417	CCB	CCB	1
Verapamil hydrochloride	203138	CCB	CCB	1
Diltiazem Hydrochloride	203211	CCB	CCB	1
4 ML Verapamil hydrochloride 2.5 MG/ML Prefilled Syringe	898316	CCB	CCB	1
Nimodipine 30 MG Oral Capsule	198037	CCB	CCB	1
Nimodipine 30 MG Oral Capsule [Nimotop]	207779	CCB	CCB	1
Nimodipine 3 MG/ML Oral Solution	1423767	CCB	CCB	1
10 ML Diltiazem Hydrochloride 5 MG/ML Injection	1791232	CCB	CCB	1
25 ML Diltiazem Hydrochloride 5 MG/ML Injection	1791233	CCB	CCB	1
Diltiazem Hydrochloride 100 MG Injection	1791240	CCB	CCB	1
Osmotic 24 HR Nifedipine 30 MG Extended Release Oral Tablet	1812011	CCB	CCB	1
Osmotic 24 HR Nifedipine 60 MG Extended Release Oral Tablet	1812013	CCB	CCB	1
Osmotic 24 HR Nifedipine 90 MG Extended Release Oral Tablet	1812015	CCB	CCB	1
Amlodipine 2.5 MG / benazepril 5 MG Oral Capsule	248267	CCB_ACE_combo	CCB_ACE	2
Amlodipine / benazepril Oral Capsule	371002	CCB_ACE_combo	CCB_ACE	2
Diltiazem / Enalapril Extended Release Tablet	372008	CCB_ACE_combo	CCB_ACE	2
Enalapril / Felodipine Extended Release Tablet	372009	CCB_ACE_combo	CCB_ACE	2
trandolapril / Verapamil Extended Release Tablet	374178	CCB_ACE_combo	CCB_ACE	2
trandolapril / Verapamil Extended Release Capsule	379582	CCB_ACE_combo	CCB_ACE	2
Felodipine 2.5 MG / Ramipril 2.5 MG Oral Tablet	389180	CCB_ACE_combo	CCB_ACE	2
Felodipine 5 MG / Ramipril 5 MG Oral Tablet	389181	CCB_ACE_combo	CCB_ACE	2
Felodipine / Ramipril Oral Tablet	393440	CCB_ACE_combo	CCB_ACE	2
Diltiazem 180 MG / Enalapril 5 MG Oral Capsule	410743	CCB_ACE_combo	CCB_ACE	2
24 HR trandolapril 2 MG / Verapamil hydrochloride 180 MG Extended Release Oral Capsule	411759	CCB_ACE_combo	CCB_ACE	2
trandolapril 1 MG / Verapamil 180 MG Extended Release Tablet	431825	CCB_ACE_combo	CCB_ACE	2
Diltiazem / Enalapril Oral Capsule	439270	CCB_ACE_combo	CCB_ACE	2
Diltiazem Hydrochloride 180 MG / Enalapril Maleate 5 MG Extended Release Tablet	833237	CCB_ACE_combo	CCB_ACE	2
Diltiazem Hydrochloride 180 MG / Enalapril Maleate 5 MG Extended Release Tablet [Teczem]	846148	CCB_ACE_combo	CCB_ACE	2
Enalapril Maleate 5 MG / Felodipine 2.5 MG Extended Release Tablet	858618	CCB_ACE_combo	CCB_ACE	2
Enalapril Maleate 5 MG / Felodipine 5 MG Extended Release Tablet	858621	CCB_ACE_combo	CCB_ACE	2
Enalapril Maleate 5 MG / Felodipine 2.5 MG Extended Release Tablet [Lexxel 5/2.5]	858884	CCB_ACE_combo	CCB_ACE	2
Enalapril Maleate 5 MG / Felodipine 5 MG Extended Release Tablet [Lexxel 5/5]	858892	CCB_ACE_combo	CCB_ACE	2
trandolapril 1 MG / Verapamil hydrochloride 240 MG Extended Release Tablet	897778	CCB_ACE_combo	CCB_ACE	2
trandolapril 1 MG / Verapamil hydrochloride 240 MG Extended Release Tablet [Tarka 1/240]	897780	CCB_ACE_combo	CCB_ACE	2
24 HR trandolapril 1 MG / Verapamil hydrochloride 240 MG Extended Release Tablet	897781	CCB_ACE_combo	CCB_ACE	2
24 HR trandolapril 1 MG / Verapamil hydrochloride 240 MG Extended Release Tablet [Tarka 1/240]	897782	CCB_ACE_combo	CCB_ACE	2
24 HR trandolapril 2 MG / Verapamil hydrochloride 180 MG Extended Release Tablet	897783	CCB_ACE_combo	CCB_ACE	2
24 HR trandolapril 2 MG / Verapamil hydrochloride 180 MG Extended Release Tablet [Tarka 2/180]	897785	CCB_ACE_combo	CCB_ACE	2
trandolapril 2 MG / Verapamil hydrochloride 180 MG Extended Release Tablet	897786	CCB_ACE_combo	CCB_ACE	2
trandolapril 2 MG / Verapamil hydrochloride 180 MG Extended Release Tablet [Tarka 2/180]	897787	CCB_ACE_combo	CCB_ACE	2
24 HR trandolapril 2 MG / Verapamil hydrochloride 240 MG Extended Release Tablet	897844	CCB_ACE_combo	CCB_ACE	2
24 HR trandolapril 2 MG / Verapamil hydrochloride 240 MG Extended Release Tablet [Tarka 2/240]	897846	CCB_ACE_combo	CCB_ACE	2
trandolapril 2 MG / Verapamil hydrochloride 240 MG Extended Release Tablet	897847	CCB_ACE_combo	CCB_ACE	2
trandolapril 2 MG / Verapamil hydrochloride 240 MG Extended Release Tablet [Tarka 2/240]	897848	CCB_ACE_combo	CCB_ACE	2
24 HR trandolapril 4 MG / Verapamil hydrochloride 240 MG Extended Release Tablet	897853	CCB_ACE_combo	CCB_ACE	2
24 HR trandolapril 4 MG / Verapamil hydrochloride 240 MG Extended Release Tablet [Tarka 4/240]	897855	CCB_ACE_combo	CCB_ACE	2
trandolapril 4 MG / Verapamil hydrochloride 240 MG Extended Release Tablet	897856	CCB_ACE_combo	CCB_ACE	2
trandolapril 4 MG / Verapamil hydrochloride 240 MG Extended Release Tablet [Tarka 4/240]	897857	CCB_ACE_combo	CCB_ACE	2
Amlodipine 10 MG / Benazepril hydrochloride 20 MG Oral Capsule	898342	CCB_ACE_combo	CCB_ACE	2
Amlodipine 10 MG / Benazepril hydrochloride 20 MG Oral Capsule [Lotrel 10/20]	898344	CCB_ACE_combo	CCB_ACE	2
Amlodipine 10 MG / Benazepril hydrochloride 40 MG Oral Capsule	898346	CCB_ACE_combo	CCB_ACE	2
Amlodipine 10 MG / Benazepril hydrochloride 40 MG Oral Capsule [Lotrel 10/40]	898348	CCB_ACE_combo	CCB_ACE	2
Amlodipine 2.5 MG / Benazepril hydrochloride 10 MG Oral Capsule	898350	CCB_ACE_combo	CCB_ACE	2
Amlodipine 2.5 MG / Benazepril hydrochloride 10 MG Oral Capsule [Lotrel 2.5/10]	898352	CCB_ACE_combo	CCB_ACE	2
Amlodipine 5 MG / Benazepril hydrochloride 10 MG Oral Capsule	898353	CCB_ACE_combo	CCB_ACE	2
Amlodipine 5 MG / Benazepril hydrochloride 10 MG Oral Capsule [Lotrel 5/10]	898355	CCB_ACE_combo	CCB_ACE	2
Amlodipine 5 MG / Benazepril hydrochloride 20 MG Oral Capsule	898356	CCB_ACE_combo	CCB_ACE	2
Amlodipine 5 MG / Benazepril hydrochloride 20 MG Oral Capsule [Lotrel 5/20]	898358	CCB_ACE_combo	CCB_ACE	2
Amlodipine 5 MG / Benazepril hydrochloride 40 MG Oral Capsule	898359	CCB_ACE_combo	CCB_ACE	2
Amlodipine 5 MG / Benazepril hydrochloride 40 MG Oral Capsule [Lotrel 5/40]	898361	CCB_ACE_combo	CCB_ACE	2
trandolapril 2 MG / Verapamil hydrochloride 180 MG Extended Release Capsule	901451	CCB_ACE_combo	CCB_ACE	2
Amlodipine 2.5 MG / Perindopril arginine 3.5 MG Oral Tablet	1600724	CCB_ACE_combo	CCB_ACE	1
Amlodipine 5 MG / Perindopril arginine 7 MG Oral Tablet	1600728	CCB_ACE_combo	CCB_ACE	1
Amlodipine / valsartan Oral Tablet	722125	CCB_ARB_combo	CCB_ARB	2
Amlodipine 10 MG / valsartan 160 MG Oral Tablet	722126	CCB_ARB_combo	CCB_ARB	2
Amlodipine 10 MG / valsartan 320 MG Oral Tablet	722131	CCB_ARB_combo	CCB_ARB	2
Amlodipine 5 MG / valsartan 160 MG Oral Tablet	722134	CCB_ARB_combo	CCB_ARB	2
Amlodipine 5 MG / valsartan 320 MG Oral Tablet	722137	CCB_ARB_combo	CCB_ARB	2
Amlodipine 10 MG / valsartan 160 MG Oral Tablet [Exforge 10/160]	724879	CCB_ARB_combo	CCB_ARB	2
Amlodipine 10 MG / valsartan 320 MG Oral Tablet [Exforge 10/320]	724887	CCB_ARB_combo	CCB_ARB	2
Amlodipine 5 MG / valsartan 160 MG Oral Tablet [Exforge 5/160]	724891	CCB_ARB_combo	CCB_ARB	2
Amlodipine 5 MG / valsartan 320 MG Oral Tablet [Exforge 5/320]	724895	CCB_ARB_combo	CCB_ARB	2
Amlodipine / olmesartan Oral Tablet	730860	CCB_ARB_combo	CCB_ARB	2
Amlodipine 10 MG / Olmesartan medoxomil 20 MG Oral Tablet	730861	CCB_ARB_combo	CCB_ARB	2
Amlodipine 10 MG / Olmesartan medoxomil 40 MG Oral Tablet	730866	CCB_ARB_combo	CCB_ARB	2
Amlodipine 5 MG / Olmesartan medoxomil 20 MG Oral Tablet	730869	CCB_ARB_combo	CCB_ARB	2
Amlodipine 5 MG / Olmesartan medoxomil 40 MG Oral Tablet	730872	CCB_ARB_combo	CCB_ARB	2
Amlodipine 10 MG / Olmesartan medoxomil 20 MG Oral Tablet [Azor 10/20]	744624	CCB_ARB_combo	CCB_ARB	2
Amlodipine 10 MG / Olmesartan medoxomil 40 MG Oral Tablet [Azor 10/40]	744628	CCB_ARB_combo	CCB_ARB	2
Amlodipine 5 MG / Olmesartan medoxomil 20 MG Oral Tablet [Azor 5/20]	744632	CCB_ARB_combo	CCB_ARB	2
Amlodipine 5 MG / Olmesartan medoxomil 40 MG Oral Tablet [Azor 5/40]	744636	CCB_ARB_combo	CCB_ARB	2
Amlodipine / telmisartan Oral Tablet	876513	CCB_ARB_combo	CCB_ARB	2
Amlodipine 10 MG / telmisartan 40 MG Oral Tablet	876514	CCB_ARB_combo	CCB_ARB	2
Amlodipine 10 MG / telmisartan 40 MG Oral Tablet [Twynsta 40/10]	876518	CCB_ARB_combo	CCB_ARB	2
Amlodipine 10 MG / telmisartan 80 MG Oral Tablet	876519	CCB_ARB_combo	CCB_ARB	2
Amlodipine 10 MG / telmisartan 80 MG Oral Tablet [Twynsta 80/10]	876523	CCB_ARB_combo	CCB_ARB	2
Amlodipine 5 MG / telmisartan 40 MG Oral Tablet	876524	CCB_ARB_combo	CCB_ARB	2
Amlodipine 5 MG / telmisartan 40 MG Oral Tablet [Twynsta 40/5]	876528	CCB_ARB_combo	CCB_ARB	2
Amlodipine 5 MG / telmisartan 80 MG Oral Tablet	876529	CCB_ARB_combo	CCB_ARB	2
Amlodipine 5 MG / telmisartan 80 MG Oral Tablet [Twynsta 80/5]	876533	CCB_ARB_combo	CCB_ARB	2
Atenolol 50 MG / Nifedipine 20 MG Oral Capsule	251254	CCB_BB_combo	CCB_BB	2
Atenolol 25 MG / Nifedipine 10 MG Oral Tablet	252201	CCB_BB_combo	CCB_BB	2
Atenolol / Nifedipine Oral Capsule	370961	CCB_BB_combo	CCB_BB	2
Atenolol / Nifedipine Oral Tablet	376172	CCB_BB_combo	CCB_BB	2
Atenolol 50 MG / Nifedipine 20 MG Extended Release Capsule	393275	CCB_BB_combo	CCB_BB	2
Atenolol / Nifedipine Extended Release Capsule	393276	CCB_BB_combo	CCB_BB	2
Atenolol 25 MG / Nifedipine 10 MG Extended Release Oral Capsule	411852	CCB_BB_combo	CCB_BB	2
Metoprolol 50 MG / Nifedipine 15 MG Extended Release Oral Capsule	411867	CCB_BB_combo	CCB_BB	2
Felodipine 5 MG / Metoprolol 47.5 MG Extended Release Oral Tablet	431674	CCB_BB_combo	CCB_BB	2
Acebutolol 100 MG / Nifedipine 10 MG Oral Tablet	432616	CCB_BB_combo	CCB_BB	2
Felodipine / Metoprolol Extended Release Tablet	439560	CCB_BB_combo	CCB_BB	2
Acebutolol / Nifedipine Oral Tablet	446671	CCB_BB_combo	CCB_BB	2
Metoprolol / Nifedipine Extended Release Capsule	446677	CCB_BB_combo	CCB_BB	2
Mefruside 12.5 MG / Nifedipine 20 MG Oral Tablet	432767	CCB_loop_combo	CCB_loop	2
Mefruside / Nifedipine Oral Tablet	446675	CCB_loop_combo	CCB_loop	2
aliskiren / Amlodipine Oral Tablet	1009218	CCB_renin_combo	CCB_renin	2
aliskiren 150 MG / Amlodipine 5 MG Oral Tablet	1009220	CCB_renin_combo	CCB_renin	2
aliskiren 150 MG / Amlodipine 10 MG Oral Tablet	1009247	CCB_renin_combo	CCB_renin	2
aliskiren 150 MG / Amlodipine 10 MG Oral Tablet [Tekamlo 150/10]	1009249	CCB_renin_combo	CCB_renin	2
aliskiren 150 MG / Amlodipine 5 MG Oral Tablet [Tekamlo 150/5]	1009253	CCB_renin_combo	CCB_renin	2
aliskiren 300 MG / Amlodipine 10 MG Oral Tablet	1009315	CCB_renin_combo	CCB_renin	2
aliskiren 300 MG / Amlodipine 10 MG Oral Tablet [Tekamlo 300/10]	1009319	CCB_renin_combo	CCB_renin	2
aliskiren 300 MG / Amlodipine 5 MG Oral Tablet	1009320	CCB_renin_combo	CCB_renin	2
aliskiren 300 MG / Amlodipine 5 MG Oral Tablet [Tekamlo 300/5]	1009324	CCB_renin_combo	CCB_renin	2
aliskiren / Amlodipine / Hydrochlorothiazide Oral Tablet	1050796	CCB_thiazide_renin_triple	CCB_diuretic_renin	3
aliskiren 150 MG / Amlodipine 5 MG / Hydrochlorothiazide 12.5 MG Oral Tablet	1050798	CCB_thiazide_renin_triple	CCB_diuretic_renin	3
aliskiren 150 MG / Amlodipine 5 MG / Hydrochlorothiazide 12.5 MG Oral Tablet [Amturnide]	1050802	CCB_thiazide_renin_triple	CCB_diuretic_renin	3
aliskiren 300 MG / Amlodipine 10 MG / Hydrochlorothiazide 12.5 MG Oral Tablet	1050803	CCB_thiazide_renin_triple	CCB_diuretic_renin	3
aliskiren 300 MG / Amlodipine 10 MG / Hydrochlorothiazide 12.5 MG Oral Tablet [Amturnide]	1050805	CCB_thiazide_renin_triple	CCB_diuretic_renin	3
aliskiren 300 MG / Amlodipine 10 MG / Hydrochlorothiazide 25 MG Oral Tablet	1050806	CCB_thiazide_renin_triple	CCB_diuretic_renin	3
aliskiren 300 MG / Amlodipine 10 MG / Hydrochlorothiazide 25 MG Oral Tablet [Amturnide]	1050808	CCB_thiazide_renin_triple	CCB_diuretic_renin	3
aliskiren 300 MG / Amlodipine 5 MG / Hydrochlorothiazide 12.5 MG Oral Tablet	1050809	CCB_thiazide_renin_triple	CCB_diuretic_renin	3
aliskiren 300 MG / Amlodipine 5 MG / Hydrochlorothiazide 12.5 MG Oral Tablet [Amturnide]	1050811	CCB_thiazide_renin_triple	CCB_diuretic_renin	3
aliskiren 300 MG / Amlodipine 5 MG / Hydrochlorothiazide 25 MG Oral Tablet	1050812	CCB_thiazide_renin_triple	CCB_diuretic_renin	3
aliskiren 300 MG / Amlodipine 5 MG / Hydrochlorothiazide 25 MG Oral Tablet [Amturnide]	1050814	CCB_thiazide_renin_triple	CCB_diuretic_renin	3
ergoloid mesylates, USP 2 MG / Nifedipine 20 MG Oral Tablet	432674	CCB_vaso_combo	CCB_vaso	2
ergoloid mesylates, USP / Nifedipine Oral Tablet	439288	CCB_vaso_combo	CCB_vaso	2
Methyldopa 250 MG Oral Capsule	104357	centrally_acting	central	1
Clonidine Hydrochloride 0.025 MG Oral Tablet [Dixarit]	141951	centrally_acting	central	1
moxonidine 0.2 MG Oral Tablet [Physiotens]	152966	centrally_acting	central	1
moxonidine 0.4 MG Oral Tablet [Physiotens]	152967	centrally_acting	central	1
Guanabenz 4 MG Oral Tablet	197743	centrally_acting	central	1
Guanabenz 8 MG Oral Tablet	197744	centrally_acting	central	1
Guanfacine 1 MG Oral Tablet	197745	centrally_acting	central	1
Guanfacine 2 MG Oral Tablet	197746	centrally_acting	central	1
Methyldopa 125 MG Oral Tablet	197955	centrally_acting	central	1
Methyldopa 250 MG Oral Tablet	197956	centrally_acting	central	1
Methyldopa 50 MG/ML Oral Suspension	197957	centrally_acting	central	1
Methyldopa 500 MG Oral Tablet	197958	centrally_acting	central	1
Clonidine Hydrochloride 0.25 MG Extended Release Capsule [Catapres Perlonget]	201352	centrally_acting	central	1
Methyldopa 125 MG Oral Tablet [Aldomet]	201354	centrally_acting	central	1
Methyldopa 250 MG Oral Tablet [Aldomet]	201355	centrally_acting	central	1
Methyldopa 500 MG Oral Tablet [Aldomet]	201358	centrally_acting	central	1
Methyldopa 50 MG/ML Oral Suspension [Aldomet]	201361	centrally_acting	central	1
Guanabenz 4 MG Oral Tablet [Wytensin]	206387	centrally_acting	central	1
Guanabenz 8 MG Oral Tablet [Wytensin]	206389	centrally_acting	central	1
Guanfacine 1 MG Oral Tablet [Tenex]	206412	centrally_acting	central	1
Guanfacine 2 MG Oral Tablet [Tenex]	206413	centrally_acting	central	1
moxonidine 0.4 MG Oral Tablet	250546	centrally_acting	central	1
moxonidine 0.2 MG Oral Tablet	250547	centrally_acting	central	1
Guanabenz 16 MG Oral Tablet	310661	centrally_acting	central	1
Methyldopa 250 MG Extended Release Tablet	311645	centrally_acting	central	1
Clonidine Extended Release Capsule	371581	centrally_acting	central	1
Clonidine Oral Tablet	371583	centrally_acting	central	1
Guanabenz Oral Tablet	372364	centrally_acting	central	1
Guanfacine Oral Tablet	372368	centrally_acting	central	1
Methyldopa Oral Suspension	372854	centrally_acting	central	1
Methyldopa Oral Tablet	372855	centrally_acting	central	1
moxonidine Oral Tablet	372969	centrally_acting	central	1
Clonidine Oral Capsule	375716	centrally_acting	central	1
Methyldopa Extended Release Tablet	375876	centrally_acting	central	1
Methyldopa Oral Capsule	376259	centrally_acting	central	1
Clonidine Transdermal Patch	376862	centrally_acting	central	1
moxonidine 0.3 MG Oral Tablet	388078	centrally_acting	central	1
Methyldopa 350 MG Extended Release Oral Capsule	411773	centrally_acting	central	1
Methyldopa 250 MG Extended Release Oral Capsule	411774	centrally_acting	central	1
Methyldopa 175 MG Extended Release Oral Capsule	411775	centrally_acting	central	1
rilmenidine 1 MG Oral Tablet	432414	centrally_acting	central	1
Methyldopa Extended Release Capsule	446452	centrally_acting	central	1
rilmenidine Oral Tablet	451311	centrally_acting	central	1
Clonidine Hydrochloride 0.1 MG Oral Tablet	884173	centrally_acting	central	1
Clonidine Hydrochloride 0.1 MG Oral Tablet [Catapres]	884175	centrally_acting	central	1
Clonidine Hydrochloride 0.2 MG Oral Tablet	884185	centrally_acting	central	1
Clonidine Hydrochloride 0.2 MG Oral Tablet [Catapres]	884187	centrally_acting	central	1
Clonidine Hydrochloride 0.3 MG Oral Tablet	884189	centrally_acting	central	1
Clonidine Hydrochloride 0.3 MG Oral Tablet [Catapres]	884191	centrally_acting	central	1
Clonidine Extended Release Suspension	885790	centrally_acting	central	1
Clonidine Extended Release Tablet	885794	centrally_acting	central	1
24 HR Clonidine Hydrochloride 0.1 MG/ML Extended Release Suspension	885878	centrally_acting	central	1
Clonidine Hydrochloride 0.1 MG/ML Extended Release Suspension	885879	centrally_acting	central	1
24 HR Clonidine Hydrochloride 0.2 MG Extended Release Oral Tablet	885880	centrally_acting	central	1
Clonidine Hydrochloride 0.2 MG Extended Release Oral Tablet	885881	centrally_acting	central	1
24 HR Clonidine Hydrochloride 0.3 MG Extended Release Oral Tablet	885882	centrally_acting	central	1
Clonidine Hydrochloride 0.3 MG Extended Release Oral Tablet	885883	centrally_acting	central	1
Clonidine Hydrochloride 0.3 MG Oral Capsule	892789	centrally_acting	central	1
Clonidine Hydrochloride 0.025 MG Oral Tablet	892791	centrally_acting	central	1
Clonidine Hydrochloride 0.25 MG Extended Release Oral Capsule	892795	centrally_acting	central	1
168 HR Clonidine 0.00417 MG/HR Transdermal Patch	998671	centrally_acting	central	1
168 HR Clonidine 0.00417 MG/HR Transdermal Patch [Catapres-TTS-1]	998673	centrally_acting	central	1
168 HR Clonidine 0.00833 MG/HR Transdermal Patch	998675	centrally_acting	central	1
168 HR Clonidine 0.00833 MG/HR Transdermal Patch [Catapres-TTS-2]	998677	centrally_acting	central	1
168 HR Clonidine 0.0125 MG/HR Transdermal Patch	998679	centrally_acting	central	1
168 HR Clonidine 0.0125 MG/HR Transdermal Patch [Catapres-TTS-3]	998681	centrally_acting	central	1
12 HR Clonidine Hydrochloride 0.1 MG Extended Release Tablet	1013930	centrally_acting	central	1
12 HR Clonidine Hydrochloride 0.1 MG Extended Release Tablet [Kapvay]	1013934	centrally_acting	central	1
Clonidine Hydrochloride 0.1 MG Extended Release Tablet	1013935	centrally_acting	central	1
Clonidine Hydrochloride 0.1 MG Extended Release Tablet [Kapvay]	1013936	centrally_acting	central	1
12 HR Clonidine Hydrochloride 0.2 MG Extended Release Tablet	1013937	centrally_acting	central	1
12 HR Clonidine Hydrochloride 0.2 MG Extended Release Tablet [Kapvay]	1013939	centrally_acting	central	1
Clonidine Hydrochloride 0.2 MG Extended Release Tablet [Kapvay]	1013940	centrally_acting	central	1
24 HR Clonidine Hydrochloride 0.1 MG/ML Extended Release Suspension [Nexiclon]	1050315	centrally_acting	central	1
Clonidine Hydrochloride 0.1 MG/ML Extended Release Suspension [Nexiclon]	1050316	centrally_acting	central	1
24 HR Clonidine Hydrochloride 0.3 MG Extended Release Tablet [Nexiclon]	1050334	centrally_acting	central	1
Clonidine Hydrochloride 0.3 MG Extended Release Tablet [Nexiclon]	1050335	centrally_acting	central	1
24 HR Clonidine Hydrochloride 0.2 MG Extended Release Tablet [Nexiclon]	1050338	centrally_acting	central	1
Clonidine Hydrochloride 0.2 MG Extended Release Tablet [Nexiclon]	1050339	centrally_acting	central	1
24 HR Clonidine Hydrochloride 0.17 MG Extended Release Tablet	1087322	centrally_acting	central	1
Clonidine Hydrochloride 0.17 MG Extended Release Tablet	1087323	centrally_acting	central	1
Clonidine Hydrochloride 0.15 MG Oral Tablet	1233709	centrally_acting	central	1
Clonidine Hydrochloride 0.075 MG Oral Capsule	1233785	centrally_acting	central	1
Clonidine Hydrochloride 0.075 MG Oral Tablet	1233786	centrally_acting	central	1
Clonidine Hydrochloride 0.15 MG Extended Release Capsule	1233789	centrally_acting	central	1
Clonidine Hydrochloride 0.15 MG Oral Capsule	1233790	centrally_acting	central	1
Clonidine 0.00417 MG/HR Transdermal Patch	1360022	centrally_acting	central	1
Clonidine 0.0125 MG/HR Transdermal Patch	1360044	centrally_acting	central	1
Clonidine 0.00417 MG/HR Transdermal Patch [Catapres-TTS-1]	1360045	centrally_acting	central	1
Clonidine 0.0125 MG/HR Transdermal Patch [Catapres-TTS-3]	1360087	centrally_acting	central	1
Clonidine 0.00833 MG/HR Transdermal Patch	1360120	centrally_acting	central	1
Clonidine 0.00833 MG/HR Transdermal Patch [Catapres-TTS-2]	1360303	centrally_acting	central	1
Clonidine Hydrochloride	2599	centrally_acting	central	1
Methyldopa	6876	centrally_acting	central	1
Clonidine Hydrochloride	142432	centrally_acting	central	1
Labetalol hydrochloride	202693	centrally_acting	central	1
24 HR Guanfacine 1 MG Extended Release Oral Tablet	862006	centrally_acting	central	1
24 HR Guanfacine 1 MG Extended Release Oral Tablet [Intuniv]	862010	centrally_acting	central	1
24 HR Guanfacine 2 MG Extended Release Oral Tablet	862013	centrally_acting	central	1
24 HR Guanfacine 2 MG Extended Release Oral Tablet [Intuniv]	862015	centrally_acting	central	1
24 HR Guanfacine 3 MG Extended Release Oral Tablet	862019	centrally_acting	central	1
24 HR Guanfacine 3 MG Extended Release Oral Tablet [Intuniv]	862021	centrally_acting	central	1
24 HR Guanfacine 4 MG Extended Release Oral Tablet	862025	centrally_acting	central	1
24 HR Guanfacine 4 MG Extended Release Oral Tablet [Intuniv]	862027	centrally_acting	central	1
Hydrochlorothiazide 50 MG / Triamterene 75 MG Oral Tablet [Maxzide]	93252	combo_diuretic	diuretic	1
Hydrochlorothiazide 25 MG / Triamterene 37.5 MG Oral Tablet [Maxzide]	93253	combo_diuretic	diuretic	1
Amiloride Hydrochloride 2.5 MG / Hydrochlorothiazide 25 MG Oral Tablet [Moduret 25]	104243	combo_diuretic	diuretic	1
benzthiazide 25 MG / Triamterene 50 MG Oral Capsule	104245	combo_diuretic	diuretic	1
Chlorthalidone 25 MG / Triamterene 50 MG Oral Tablet	104246	combo_diuretic	diuretic	1
Chlorthalidone 50 MG / Triamterene 50 MG Oral Tablet	104248	combo_diuretic	diuretic	1
Amiloride Hydrochloride 5 MG / Hydrochlorothiazide 50 MG Oral Tablet [Zida-Co]	108966	combo_diuretic	diuretic	1
Hydrochlorothiazide 25 MG / Triamterene 50 MG Oral Capsule	198314	combo_diuretic	diuretic	1
Hydrochlorothiazide 50 MG / Triamterene 50 MG Oral Tablet	198315	combo_diuretic	diuretic	1
Hydrochlorothiazide 25 MG / Triamterene 37.5 MG Oral Capsule	198316	combo_diuretic	diuretic	1
Hydrochlorothiazide 25 MG / Triamterene 37.5 MG Oral Capsule [Dyazide]	208124	combo_diuretic	diuretic	1
Furosemide 40 MG / Triamterene 50 MG Oral Tablet	250708	combo_diuretic	loop	1
Amiloride 1 MG/ML / Hydrochlorothiazide 10 MG/ML Oral Solution	251268	combo_diuretic	diuretic	1
Hydrochlorothiazide 25 MG / Triamterene 37.5 MG Oral Tablet	310812	combo_diuretic	diuretic	1
Hydrochlorothiazide 50 MG / Triamterene 75 MG Oral Capsule	310817	combo_diuretic	diuretic	1
Hydrochlorothiazide 50 MG / Triamterene 75 MG Oral Tablet	310818	combo_diuretic	diuretic	1
Hydrochlorothiazide 25 MG / Triamterene 50 MG Oral Tablet	314029	combo_diuretic	diuretic	1
Amiloride / Hydrochlorothiazide Oral Tablet	370638	combo_diuretic	diuretic	1
Hydrochlorothiazide / Triamterene Oral Capsule	370640	combo_diuretic	diuretic	1
Amiloride / Hydrochlorothiazide Oral Solution	370848	combo_diuretic	diuretic	1
Amiloride / Cyclopenthiazide Oral Tablet	370851	combo_diuretic	diuretic	1
Hydrochlorothiazide / Triamterene Oral Tablet	374192	combo_diuretic	diuretic	1
benzthiazide / Triamterene Oral Capsule	374195	combo_diuretic	diuretic	1
Furosemide / Triamterene Oral Tablet	374196	combo_diuretic	loop	1
Chlorthalidone / Triamterene Oral Tablet	376315	combo_diuretic	diuretic	1
dehydrosanol 25 MG / Triamterene 50 MG Oral Capsule	409813	combo_diuretic	diuretic	1
Amiloride 2.5 MG / Metolazone 2.5 MG Oral Tablet	427390	combo_diuretic	diuretic	1
Metolazone 2.5 MG / Triamterene 50 MG Oral Tablet	427727	combo_diuretic	diuretic	1
Methyclothiazide 5 MG / Triamterene 150 MG Oral Tablet	428210	combo_diuretic	diuretic	1
cyclothiazide 3 MG / Triamterene 150 MG Oral Tablet	428292	combo_diuretic	diuretic	1
Hydrochlorothiazide 12.5 MG / Triamterene 25 MG Oral Tablet	428603	combo_diuretic	diuretic	1
dehydrosanol 5 MG / Triamterene 10 MG Oral Tablet	429932	combo_diuretic	diuretic	1
dehydrosanol 25 MG / Triamterene 50 MG Oral Tablet	429933	combo_diuretic	diuretic	1
dehydrosanol 10 MG / Triamterene 20 MG Oral Tablet	429934	combo_diuretic	diuretic	1
Furosemide 50 MG / Triamterene 20 MG Oral Tablet	430625	combo_diuretic	loop	1
Amiloride 5 MG / Bendroflumethiazide 2.5 MG Oral Tablet	432599	combo_diuretic	diuretic	1
Triamterene 15 MG / Xipamide 5 MG Oral Tablet	432676	combo_diuretic	diuretic	1
Triamterene 30 MG / Xipamide 10 MG Oral Tablet	432677	combo_diuretic	diuretic	1
Amiloride 2 MG / Trichlormethiazide 2 MG Oral Tablet	432742	combo_diuretic	diuretic	1
Amiloride / Bendroflumethiazide Oral Tablet	437575	combo_diuretic	diuretic	1
Amiloride / Metolazone Oral Tablet	437576	combo_diuretic	diuretic	1
Amiloride / Trichlormethiazide Oral Tablet	437578	combo_diuretic	diuretic	1
dehydrosanol / Triamterene Oral Tablet	452285	combo_diuretic	diuretic	1
dehydrosanol / Triamterene Oral Capsule	452289	combo_diuretic	diuretic	1
cyclothiazide / Triamterene Oral Tablet	452292	combo_diuretic	diuretic	1
Methyclothiazide / Triamterene Oral Tablet	452299	combo_diuretic	diuretic	1
Metolazone / Triamterene Oral Tablet	452300	combo_diuretic	diuretic	1
Triamterene / Xipamide Oral Tablet	452302	combo_diuretic	diuretic	1
Hydrochlorothiazide 25 MG / Triamterene 50 MG Oral Capsule [Dyazide]	539539	combo_diuretic	diuretic	1
Amiloride Hydrochloride 5 MG / Hydrochlorothiazide 50 MG Oral Tablet	977883	combo_diuretic	diuretic	1
Amiloride Hydrochloride 5 MG / Hydrochlorothiazide 50 MG Oral Tablet [Moduretic 5-50]	977885	combo_diuretic	diuretic	1
Amiloride Hydrochloride 2.5 MG / Cyclopenthiazide 0.25 MG Oral Tablet	977907	combo_diuretic	diuretic	1
Amiloride Hydrochloride 2.5 MG / Hydrochlorothiazide 25 MG Oral Tablet	977950	combo_diuretic	diuretic	1
Amiloride Hydrochloride 2.5 MG / Furosemide 20 MG Oral Tablet [Aridil]	103932	combo_loop_ksparing	loop	1
Amiloride Hydrochloride 5 MG / Furosemide 40 MG Oral Tablet [Aridil]	103933	combo_loop_ksparing	loop	1
Amiloride Hydrochloride 10 MG / Furosemide 80 MG Oral Tablet [Aridil]	103934	combo_loop_ksparing	loop	1
Amiloride Hydrochloride 5 MG / Furosemide 40 MG Oral Tablet [Frusemek]	153000	combo_loop_ksparing	loop	1
Amiloride 4 MG / Furosemide 40 MG Oral Tablet	246528	combo_loop_ksparing	loop	1
Amiloride 10 MG / Furosemide 40 MG Oral Tablet	249062	combo_loop_ksparing	loop	1
Amiloride 20 MG / Furosemide 40 MG Oral Tablet	251054	combo_loop_ksparing	loop	1
Amiloride / Furosemide Oral Tablet	370847	combo_loop_ksparing	loop	1
Amiloride / Bumetanide Oral Tablet	370850	combo_loop_ksparing	loop	1
Amiloride Hydrochloride 10 MG / Furosemide 80 MG Oral Tablet	977890	combo_loop_ksparing	loop	1
Amiloride Hydrochloride 2.5 MG / Furosemide 20 MG Oral Tablet	977945	combo_loop_ksparing	loop	1
Amiloride Hydrochloride 5 MG / Bumetanide 1 MG Oral Tablet	977951	combo_loop_ksparing	loop	1
Amiloride Hydrochloride 5 MG / Furosemide 40 MG Oral Tablet	977959	combo_loop_ksparing	loop	1
Hydrochlorothiazide 12.5 MG / Lisinopril 10 MG Oral Tablet [Carace Plus]	103966	diuretic_ACE_combo	diuretic_ACE	2
Captopril 25 MG / Hydrochlorothiazide 12.5 MG Oral Tablet	104370	diuretic_ACE_combo	diuretic_ACE	2
Captopril 25 MG / Hydrochlorothiazide 15 MG Oral Tablet	197436	diuretic_ACE_combo	diuretic_ACE	2
Captopril 25 MG / Hydrochlorothiazide 25 MG Oral Tablet	197437	diuretic_ACE_combo	diuretic_ACE	2
Captopril 50 MG / Hydrochlorothiazide 15 MG Oral Tablet	197438	diuretic_ACE_combo	diuretic_ACE	2
Captopril 50 MG / Hydrochlorothiazide 25 MG Oral Tablet	197439	diuretic_ACE_combo	diuretic_ACE	2
Hydrochlorothiazide 12.5 MG / Lisinopril 10 MG Oral Tablet	197885	diuretic_ACE_combo	diuretic_ACE	2
Hydrochlorothiazide 12.5 MG / Lisinopril 20 MG Oral Tablet	197886	diuretic_ACE_combo	diuretic_ACE	2
Hydrochlorothiazide 25 MG / Lisinopril 20 MG Oral Tablet	197887	diuretic_ACE_combo	diuretic_ACE	2
Hydrochlorothiazide 12.5 MG / Lisinopril 10 MG Oral Tablet [Prinzide]	207961	diuretic_ACE_combo	diuretic_ACE	2
Hydrochlorothiazide 12.5 MG / Lisinopril 20 MG Oral Tablet [Prinzide]	207963	diuretic_ACE_combo	diuretic_ACE	2
Hydrochlorothiazide 25 MG / Lisinopril 20 MG Oral Tablet [Prinzide]	207965	diuretic_ACE_combo	diuretic_ACE	2
Captopril 25 MG / Hydrochlorothiazide 15 MG Oral Tablet [Capozide 25/15]	211053	diuretic_ACE_combo	diuretic_ACE	2
Captopril 25 MG / Hydrochlorothiazide 25 MG Oral Tablet [Capozide 25/25]	211072	diuretic_ACE_combo	diuretic_ACE	2
Cilazapril 5 MG / Hydrochlorothiazide 12.5 MG Oral Tablet	249851	diuretic_ACE_combo	diuretic_ACE	2
Hydrochlorothiazide 25 MG / Ramipril 5 MG Oral Tablet	252371	diuretic_ACE_combo	diuretic_ACE	2
Hydrochlorothiazide 12.5 MG / quinapril 10 MG Oral Tablet	310796	diuretic_ACE_combo	diuretic_ACE	2
Hydrochlorothiazide 12.5 MG / quinapril 20 MG Oral Tablet	310797	diuretic_ACE_combo	diuretic_ACE	2
Hydrochlorothiazide 25 MG / quinapril 20 MG Oral Tablet	310809	diuretic_ACE_combo	diuretic_ACE	2
Enalapril 10 MG / Hydrochlorothiazide 12.5 MG Oral Tablet	349449	diuretic_ACE_combo	diuretic_ACE	2
benazepril / Hydrochlorothiazide Oral Tablet	371000	diuretic_ACE_combo	diuretic_ACE	2
Captopril / Hydrochlorothiazide Oral Tablet	371253	diuretic_ACE_combo	diuretic_ACE	2
Cilazapril / Hydrochlorothiazide Oral Tablet	371507	diuretic_ACE_combo	diuretic_ACE	2
Enalapril / Hydrochlorothiazide Oral Tablet	372006	diuretic_ACE_combo	diuretic_ACE	2
Fosinopril / Hydrochlorothiazide Oral Tablet	372273	diuretic_ACE_combo	diuretic_ACE	2
Hydrochlorothiazide / Lisinopril Oral Tablet	372613	diuretic_ACE_combo	diuretic_ACE	2
Hydrochlorothiazide / moexipril Oral Tablet	372946	diuretic_ACE_combo	diuretic_ACE	2
Hydrochlorothiazide / quinapril Oral Tablet	373732	diuretic_ACE_combo	diuretic_ACE	2
Hydrochlorothiazide / Ramipril Oral Tablet	376291	diuretic_ACE_combo	diuretic_ACE	2
Indapamide / Perindopril Oral Tablet	393357	diuretic_ACE_combo	diuretic_ACE	2
Enalapril 20 MG / Hydrochlorothiazide 6 MG Oral Tablet	428808	diuretic_ACE_combo	diuretic_ACE	2
Captopril 25 MG / Hydrochlorothiazide 50 MG Oral Tablet	428812	diuretic_ACE_combo	diuretic_ACE	2
Captopril 12.5 MG / Hydrochlorothiazide 25 MG Oral Tablet	428813	diuretic_ACE_combo	diuretic_ACE	2
Indapamide 0.625 MG / Perindopril 2 MG Oral Tablet	429647	diuretic_ACE_combo	diuretic_ACE	2
Hydrochlorothiazide 12.5 MG / mepindolol 5 MG Oral Tablet	429935	diuretic_ACE_combo	diuretic_ACE	2
Hydrochlorothiazide 12.5 MG / Ramipril 2.5 MG Oral Tablet	430636	diuretic_ACE_combo	diuretic_ACE	2
Hydrochlorothiazide / mepindolol Oral Tablet	446301	diuretic_ACE_combo	diuretic_ACE	2
Hydrochlorothiazide 12.5 MG / Lisinopril 20 MG Oral Tablet [Prinize]	541946	diuretic_ACE_combo	diuretic_ACE	2
Captopril 50 MG / Hydrochlorothiazide 25 MG Oral Tablet [Capozide 50/25]	790296	diuretic_ACE_combo	diuretic_ACE	2
Captopril 50 MG / Hydrochlorothiazide 15 MG Oral Tablet [Capozide 50/15]	790297	diuretic_ACE_combo	diuretic_ACE	2
Hydrochlorothiazide 12.5 MG / quinapril 10 MG Oral Tablet [Accuretic 10/12.5]	809854	diuretic_ACE_combo	diuretic_ACE	2
Hydrochlorothiazide 12.5 MG / quinapril 20 MG Oral Tablet [Accuretic 20/12.5]	809858	diuretic_ACE_combo	diuretic_ACE	2
Hydrochlorothiazide 25 MG / Lisinopril 20 MG Oral Tablet [Zestoretic 20/25]	823971	diuretic_ACE_combo	diuretic_ACE	2
Hydrochlorothiazide 12.5 MG / Lisinopril 20 MG Oral Tablet [Zestoretic 20/12.5]	823982	diuretic_ACE_combo	diuretic_ACE	2
Hydrochlorothiazide 12.5 MG / Lisinopril 10 MG Oral Tablet [Zestoretic 10/12.5]	823986	diuretic_ACE_combo	diuretic_ACE	2
Indapamide 1.25 MG / Perindopril Erbumine 4 MG Oral Tablet	854993	diuretic_ACE_combo	diuretic_ACE	2
Fosinopril Sodium 10 MG / Hydrochlorothiazide 12.5 MG Oral Tablet	857166	diuretic_ACE_combo	diuretic_ACE	2
Fosinopril Sodium 20 MG / Hydrochlorothiazide 12.5 MG Oral Tablet	857174	diuretic_ACE_combo	diuretic_ACE	2
Fosinopril Sodium 20 MG / Hydrochlorothiazide 12.5 MG Oral Tablet [Monopril-HCT 20/12.5]	857178	diuretic_ACE_combo	diuretic_ACE	2
Fosinopril Sodium 10 MG / Hydrochlorothiazide 12.5 MG Oral Tablet [Monopril-HCT 10/12.5]	857182	diuretic_ACE_combo	diuretic_ACE	2
Enalapril Maleate 5 MG / Hydrochlorothiazide 12.5 MG Oral Tablet	858824	diuretic_ACE_combo	diuretic_ACE	2
Enalapril Maleate 5 MG / Hydrochlorothiazide 12.5 MG Oral Tablet [Vaseretic]	858827	diuretic_ACE_combo	diuretic_ACE	2
Enalapril Maleate 10 MG / Hydrochlorothiazide 25 MG Oral Tablet	858828	diuretic_ACE_combo	diuretic_ACE	2
Enalapril Maleate 10 MG / Hydrochlorothiazide 25 MG Oral Tablet [Vaseretic]	858830	diuretic_ACE_combo	diuretic_ACE	2
Enalapril Maleate 20 MG / Hydrochlorothiazide 12.5 MG Oral Tablet	858921	diuretic_ACE_combo	diuretic_ACE	2
Hydrochlorothiazide 25 MG / quinapril 20 MG Oral Tablet [Accuretic 20/25]	882559	diuretic_ACE_combo	diuretic_ACE	2
Benazepril hydrochloride 10 MG / Hydrochlorothiazide 12.5 MG Oral Tablet	898362	diuretic_ACE_combo	diuretic_ACE	2
Benazepril hydrochloride 10 MG / Hydrochlorothiazide 12.5 MG Oral Tablet [Lotensin HCT 10/12.5]	898366	diuretic_ACE_combo	diuretic_ACE	2
Benazepril hydrochloride 20 MG / Hydrochlorothiazide 12.5 MG Oral Tablet	898367	diuretic_ACE_combo	diuretic_ACE	2
Benazepril hydrochloride 20 MG / Hydrochlorothiazide 12.5 MG Oral Tablet [Lotensin HCT 20/12.5]	898371	diuretic_ACE_combo	diuretic_ACE	2
Benazepril hydrochloride 20 MG / Hydrochlorothiazide 25 MG Oral Tablet	898372	diuretic_ACE_combo	diuretic_ACE	2
Benazepril hydrochloride 20 MG / Hydrochlorothiazide 25 MG Oral Tablet [Lotensin HCT 20/25]	898376	diuretic_ACE_combo	diuretic_ACE	2
Benazepril hydrochloride 5 MG / Hydrochlorothiazide 6.25 MG Oral Tablet	898378	diuretic_ACE_combo	diuretic_ACE	2
Benazepril hydrochloride 5 MG / Hydrochlorothiazide 6.25 MG Oral Tablet [Lotensin HCT 5/6.25]	898382	diuretic_ACE_combo	diuretic_ACE	2
Hydrochlorothiazide 12.5 MG / quinapril 10 MG Oral Tablet [Quinaretic 10/12.5]	991549	diuretic_ACE_combo	diuretic_ACE	2
Hydrochlorothiazide 12.5 MG / quinapril 20 MG Oral Tablet [Quinaretic 20/12.5]	991553	diuretic_ACE_combo	diuretic_ACE	2
Hydrochlorothiazide 25 MG / quinapril 20 MG Oral Tablet [Quinaretic 20/25]	991557	diuretic_ACE_combo	diuretic_ACE	2
Hydrochlorothiazide 12.5 MG / Lisinopril 5 MG Oral Tablet	1001394	diuretic_ACE_combo	diuretic_ACE	2
Hydrochlorothiazide 12.5 MG / Moexipril hydrochloride 15 MG Oral Tablet	1299859	diuretic_ACE_combo	diuretic_ACE	2
Hydrochlorothiazide 12.5 MG / Moexipril hydrochloride 15 MG Oral Tablet [Uniretic 15/12.5]	1299861	diuretic_ACE_combo	diuretic_ACE	2
Hydrochlorothiazide 12.5 MG / Moexipril hydrochloride 7.5 MG Oral Tablet	1299871	diuretic_ACE_combo	diuretic_ACE	2
Hydrochlorothiazide 12.5 MG / Moexipril hydrochloride 7.5 MG Oral Tablet [Uniretic 7.5/12.5]	1299873	diuretic_ACE_combo	diuretic_ACE	2
Hydrochlorothiazide 25 MG / Moexipril hydrochloride 15 MG Oral Tablet	1299890	diuretic_ACE_combo	diuretic_ACE	2
Hydrochlorothiazide 25 MG / Moexipril hydrochloride 15 MG Oral Tablet [Uniretic 15/25]	1299959	diuretic_ACE_combo	diuretic_ACE	2
Polythiazide 0.5 MG / Prazosin 1 MG Oral Capsule	312481	diuretic_alphablocker_combo	diuretic_alpha	2
Polythiazide 0.5 MG / Prazosin 2 MG Oral Capsule	312482	diuretic_alphablocker_combo	diuretic_alpha	2
Polythiazide 0.5 MG / Prazosin 5 MG Oral Capsule	312483	diuretic_alphablocker_combo	diuretic_alpha	2
Polythiazide / Prazosin Oral Capsule	373564	diuretic_alphablocker_combo	diuretic_alpha	2
Polythiazide 0.5 MG / Prazosin 1 MG Oral Tablet	428868	diuretic_alphablocker_combo	diuretic_alpha	2
Polythiazide 0.25 MG / Prazosin 0.5 MG Oral Tablet	428869	diuretic_alphablocker_combo	diuretic_alpha	2
Polythiazide / Prazosin Oral Tablet	451073	diuretic_alphablocker_combo	diuretic_alpha	2
Polythiazide 0.5 MG / Prazosin 2 MG Oral Capsule [Minizide 2]	754802	diuretic_alphablocker_combo	diuretic_alpha	2
Polythiazide 0.5 MG / Prazosin 5 MG Oral Capsule [Minizide 5]	754806	diuretic_alphablocker_combo	diuretic_alpha	2
Polythiazide 0.5 MG / Prazosin 1 MG Oral Capsule [Minizide 1]	754812	diuretic_alphablocker_combo	diuretic_alpha	2
Hydrochlorothiazide 12.5 MG / valsartan 80 MG Oral Tablet	200284	diuretic_ARB_combo	diuretic_ARB	2
Hydrochlorothiazide 12.5 MG / valsartan 160 MG Oral Tablet	200285	diuretic_ARB_combo	diuretic_ARB	2
Hydrochlorothiazide 12.5 MG / telmisartan 40 MG Oral Tablet	283316	diuretic_ARB_combo	diuretic_ARB	2
Hydrochlorothiazide 12.5 MG / telmisartan 80 MG Oral Tablet	283317	diuretic_ARB_combo	diuretic_ARB	2
Hydrochlorothiazide 12.5 MG / irbesartan 150 MG Oral Tablet	310792	diuretic_ARB_combo	diuretic_ARB	2
Hydrochlorothiazide 12.5 MG / irbesartan 300 MG Oral Tablet	310793	diuretic_ARB_combo	diuretic_ARB	2
Hydrochlorothiazide 25 MG / valsartan 160 MG Oral Tablet	349353	diuretic_ARB_combo	diuretic_ARB	2
eprosartan 600 MG / Hydrochlorothiazide 12.5 MG Oral Tablet	351292	diuretic_ARB_combo	diuretic_ARB	2
eprosartan 600 MG / Hydrochlorothiazide 25 MG Oral Tablet	351293	diuretic_ARB_combo	diuretic_ARB	2
eprosartan 600 MG / Hydrochlorothiazide 12.5 MG Oral Tablet [Teveten HCT]	352335	diuretic_ARB_combo	diuretic_ARB	2
eprosartan 600 MG / Hydrochlorothiazide 25 MG Oral Tablet [Teveten HCT]	352336	diuretic_ARB_combo	diuretic_ARB	2
Hydrochlorothiazide / irbesartan Oral Tablet	370705	diuretic_ARB_combo	diuretic_ARB	2
Hydrochlorothiazide / Losartan Oral Tablet	372650	diuretic_ARB_combo	diuretic_ARB	2
Hydrochlorothiazide / valsartan Oral Tablet	374280	diuretic_ARB_combo	diuretic_ARB	2
candesartan / Hydrochlorothiazide Oral Tablet	374934	diuretic_ARB_combo	diuretic_ARB	2
eprosartan / Hydrochlorothiazide Oral Tablet	378735	diuretic_ARB_combo	diuretic_ARB	2
Hydrochlorothiazide / telmisartan Oral Tablet	378921	diuretic_ARB_combo	diuretic_ARB	2
Hydrochlorothiazide 12.5 MG / Olmesartan medoxomil 20 MG Oral Tablet	403853	diuretic_ARB_combo	diuretic_ARB	2
Hydrochlorothiazide 12.5 MG / Olmesartan medoxomil 40 MG Oral Tablet	403854	diuretic_ARB_combo	diuretic_ARB	2
Hydrochlorothiazide 25 MG / Olmesartan medoxomil 40 MG Oral Tablet	403855	diuretic_ARB_combo	diuretic_ARB	2
Hydrochlorothiazide / olmesartan Oral Tablet	406041	diuretic_ARB_combo	diuretic_ARB	2
Hydrochlorothiazide 25 MG / telmisartan 80 MG Oral Tablet	477130	diuretic_ARB_combo	diuretic_ARB	2
Hydrochlorothiazide 25 MG / irbesartan 300 MG Oral Tablet	485471	diuretic_ARB_combo	diuretic_ARB	2
candesartan cilexetil 16 MG / Hydrochlorothiazide 12.5 MG Oral Tablet	578325	diuretic_ARB_combo	diuretic_ARB	2
candesartan cilexetil 32 MG / Hydrochlorothiazide 12.5 MG Oral Tablet	578330	diuretic_ARB_combo	diuretic_ARB	2
Hydrochlorothiazide 12.5 MG / valsartan 320 MG Oral Tablet	636042	diuretic_ARB_combo	diuretic_ARB	2
Hydrochlorothiazide 25 MG / valsartan 320 MG Oral Tablet	636045	diuretic_ARB_combo	diuretic_ARB	2
Hydrochlorothiazide 12.5 MG / telmisartan 40 MG Oral Tablet [Micardis-HCT 40/12.5]	749833	diuretic_ARB_combo	diuretic_ARB	2
Hydrochlorothiazide 12.5 MG / telmisartan 80 MG Oral Tablet [Micardis-HCT 80/12.5]	749837	diuretic_ARB_combo	diuretic_ARB	2
Hydrochlorothiazide 25 MG / telmisartan 80 MG Oral Tablet [Micardis-HCT 80/25]	749841	diuretic_ARB_combo	diuretic_ARB	2
candesartan cilexetil 32 MG / Hydrochlorothiazide 25 MG Oral Tablet	802749	diuretic_ARB_combo	diuretic_ARB	2
candesartan cilexetil 32 MG / Hydrochlorothiazide 25 MG Oral Tablet [Atacand HCT 32/25]	805855	diuretic_ARB_combo	diuretic_ARB	2
candesartan cilexetil 32 MG / Hydrochlorothiazide 12.5 MG Oral Tablet [Atacand HCT 32/12.5]	805859	diuretic_ARB_combo	diuretic_ARB	2
candesartan cilexetil 16 MG / Hydrochlorothiazide 12.5 MG Oral Tablet [Atacand HCT 16/12.5]	805863	diuretic_ARB_combo	diuretic_ARB	2
Hydrochlorothiazide 12.5 MG / valsartan 80 MG Oral Tablet [Diovan HCT 80/12.5]	809014	diuretic_ARB_combo	diuretic_ARB	2
Hydrochlorothiazide 12.5 MG / valsartan 160 MG Oral Tablet [Diovan HCT 160/12.5]	809018	diuretic_ARB_combo	diuretic_ARB	2
Hydrochlorothiazide 25 MG / valsartan 160 MG Oral Tablet [Diovan HCT 160/25]	809022	diuretic_ARB_combo	diuretic_ARB	2
Hydrochlorothiazide 12.5 MG / valsartan 320 MG Oral Tablet [Diovan HCT 320/12.5]	809026	diuretic_ARB_combo	diuretic_ARB	2
Hydrochlorothiazide 25 MG / valsartan 320 MG Oral Tablet [Diovan HCT 320/25]	809030	diuretic_ARB_combo	diuretic_ARB	2
Hydrochlorothiazide 12.5 MG / irbesartan 150 MG Oral Tablet [Avalide 150/12.5]	823934	diuretic_ARB_combo	diuretic_ARB	2
Hydrochlorothiazide 12.5 MG / irbesartan 300 MG Oral Tablet [Avalide 300/12.5]	823938	diuretic_ARB_combo	diuretic_ARB	2
Hydrochlorothiazide 25 MG / irbesartan 300 MG Oral Tablet [Avalide 300/25]	823942	diuretic_ARB_combo	diuretic_ARB	2
Hydrochlorothiazide 25 MG / Olmesartan medoxomil 40 MG Oral Tablet [Benicar HCT 40/25]	847042	diuretic_ARB_combo	diuretic_ARB	2
Hydrochlorothiazide 12.5 MG / Olmesartan medoxomil 40 MG Oral Tablet [Benicar HCT 40/12.5]	847055	diuretic_ARB_combo	diuretic_ARB	2
Hydrochlorothiazide 12.5 MG / Olmesartan medoxomil 20 MG Oral Tablet [Benicar HCT 20/12.5]	847060	diuretic_ARB_combo	diuretic_ARB	2
Hydrochlorothiazide 12.5 MG / Losartan Potassium 100 MG Oral Tablet	979464	diuretic_ARB_combo	diuretic_ARB	2
Hydrochlorothiazide 12.5 MG / Losartan Potassium 100 MG Oral Tablet [Hyzaar 100/12.5]	979466	diuretic_ARB_combo	diuretic_ARB	2
Hydrochlorothiazide 12.5 MG / Losartan Potassium 50 MG Oral Tablet	979468	diuretic_ARB_combo	diuretic_ARB	2
Hydrochlorothiazide 12.5 MG / Losartan Potassium 50 MG Oral Tablet [Hyzaar 50/12.5]	979470	diuretic_ARB_combo	diuretic_ARB	2
Hydrochlorothiazide 25 MG / Losartan Potassium 100 MG Oral Tablet	979471	diuretic_ARB_combo	diuretic_ARB	2
Hydrochlorothiazide 25 MG / Losartan Potassium 100 MG Oral Tablet [Hyzaar 100/25]	979473	diuretic_ARB_combo	diuretic_ARB	2
Hydrochlorothiazide 12.5 MG / Losartan Potassium 50 MG Oral Tablet [Cozaar-Comp]	979497	diuretic_ARB_combo	diuretic_ARB	2
azilsartan / Chlorthalidone Oral Tablet	1235142	diuretic_ARB_combo	diuretic_ARB	2
azilsartan medoxomil 40 MG / Chlorthalidone 12.5 MG Oral Tablet	1235144	diuretic_ARB_combo	diuretic_ARB	2
azilsartan medoxomil 40 MG / Chlorthalidone 12.5 MG Oral Tablet [Edarbyclor 40/12.5]	1235150	diuretic_ARB_combo	diuretic_ARB	2
azilsartan medoxomil 40 MG / Chlorthalidone 25 MG Oral Tablet	1235151	diuretic_ARB_combo	diuretic_ARB	2
azilsartan medoxomil 40 MG / Chlorthalidone 25 MG Oral Tablet [Edarbyclor 40/25]	1235157	diuretic_ARB_combo	diuretic_ARB	2
azilsartan medoxomil 80 MG / Chlorthalidone 12.5 MG Oral Tablet	1235307	diuretic_ARB_combo	diuretic_ARB	2
azilsartan medoxomil 80 MG / Chlorthalidone 12.5 MG Oral Tablet [Edarbyclor 80/12.5]	1235313	diuretic_ARB_combo	diuretic_ARB	2
Bendroflumethiazide 5 MG / Nadolol 80 MG Oral Tablet [Corgaretic 80]	104324	diuretic_BB_combo	diuretic_BB	2
Chlorthalidone 12.5 MG / Metoprolol 100 MG Oral Tablet	104332	diuretic_BB_combo	diuretic_BB	2
Atenolol 50 MG / Chlorthalidone 12.5 MG Oral Tablet [Tenoret]	104337	diuretic_BB_combo	diuretic_BB	2
Hydrochlorothiazide 25 MG / Sotalol 160 MG Oral Tablet	104338	diuretic_BB_combo	diuretic_BB	2
Hydrochlorothiazide 12.5 MG / Sotalol 80 MG Oral Tablet	104340	diuretic_BB_combo	diuretic_BB	2
Atenolol 50 MG / Chlorthalidone 12.5 MG Oral Tablet [Tenchlor]	104343	diuretic_BB_combo	diuretic_BB	2
Atenolol 100 MG / Chlorthalidone 25 MG Oral Tablet [Tenchlor]	104344	diuretic_BB_combo	diuretic_BB	2
Atenolol 50 MG / Chlorthalidone 12.5 MG Oral Tablet [Totaretic]	108743	diuretic_BB_combo	diuretic_BB	2
Atenolol 100 MG / Chlorthalidone 25 MG Oral Tablet [Totaretic]	108744	diuretic_BB_combo	diuretic_BB	2
Atenolol 50 MG / Chlorthalidone 12.5 MG Oral Tablet	152916	diuretic_BB_combo	diuretic_BB	2
[truncated: 640 more rows]
